# Supplementary material for: Color Stability of Single-Shade Resin Composites: A Systematic Review of In Vitro Studies and Clinical Implications
Source: Dent J (Basel). 2026 May 12;14(5):293. doi: 10.3390/dj14050293 (PMC13205133; doi:10.3390/dj14050293)
Supplement: Supplementary file 1 [file dentistry-14-00293-s001.zip]

Archive with 7 entries (7 files):
- Supplementary figure S1.pdf
- Supplementary table S2.pdf
- Supplementary table S3.pdf
- Supplementary table S4.pdf
- Supplementary table S5.pdf
- Supplementary table S6.pdf
- Table S1 supp.xlsx
