# Supplementary material for: Color Stability of Single-Shade Resin Composites: A Systematic Review of In Vitro Studies and Clinical Implications
Source: Dent J (Basel). 2026 May 12;14(5):293. doi: 10.3390/dj14050293 (PMC13205133; doi:10.3390/dj14050293)
Supplement: Supplementary file 1 [file dentistry-14-00293-s001.zip › Table S1 supp.xlsx]

## Sheet: Sheet1
Title	Authors	Journal	Year	Volume	Issue	Pages	DOI	Abstract	Keywords	Publication Type	URL	Include/Exclude	Reason for exclusion	Study type	Single-shade?	ΔE00 reported in time?	Aging/Exposure protocol	Material(s)	Comparator	Outcome metric(s)	Notes
Analysis of the color matching of universal resin composites in anterior restorations	de Abreu JLB AUID- ORCID: 0000-0003-4784-9485; Sampaio CS AUID- ORCID: 0000-0002-2517-7684; Benalcázar Jalkh EB AUID- ORCID: 0000-0002-7184-8485; Hirata R	Journal of esthetic and restorative dentistry : official publication of the American Academy of Esthetic Dentistry ... [et al.] JID - 101096515	2021	33	2	269-276 LID - 10.1111/jerd.12659 [doi]		OBJECTIVE: To evaluate color matching of universal composite restorations performed in anterior teeth using two evaluation methods. MATERIALS AND METHODS: Sixty class III preparations were made on denture central incisors with different shades (A1-A3) and restored with multishade (Tetric Evoceram, Filtek Universal, and TPH Spectra Universal) and single-shade (Omnichroma) universal composites (n =…	blending; color; color matching; optical properties; resin composite EDAT- 2020/09/30 06:00 MHDA- 2021/04/07 06:00 CRDT- 2020/09/29 05:41 PHST- 2020/07/30 00:00 [revised] PHST- 2020/04/16 00:00 [received] PHST- 2020/09/09 00:00 [accepted] PHST- 2020/09/30 06:00 [pubmed] PHST- 2021/04/07 06:00 [medline] PHST- 2020/09/29 05:41 [entrez] AID - 10.1111/jerd.12659 [doi] PST - ppublish	Journal Article; Research Support, Non-U.S. Gov't DEP - 20200929		Exclude	No aging/exposure	Clinical	Yes		/	omnichroma	multi-shade (Tetric Evoceram, Filtek Universal and TPH Spectra Universal)	/
Evaluation of smart chromatic technology for a single-shade dental polymer resin: An in vitro study	AlHamdan, E.M.; Bashiri, A.; Alnashmi, F.; al-Saleh, S.; Al-Shahrani, K.; Al-Shahrani, S.; Alsharani, A.; Alzahrani, K.M.; Alqarawi, F.K.; Vohra, F.; Abduljabbar, T.	Applied Sciences (Switzerland)	2021	11	21	nan-nan	10.3390/app112110108	The aim of the study was to assess the color matching ability and color stability of a single-shade resin-based composite (Omnichroma—OM) in comparison to a conventional dental composite. One hundred and sixty lower molar acrylic teeth in four different shades (B1, B2, A3, and C3) were prepared with class I cavities. Eighty teeth were divided into two groups based on the two resin composite mater…	Color matching; Color stability; Omnichroma; resin composite	Article	https://www.scopus.com/inward/record.uri?eid=2-s2.0-85118124854&doi=10.3390%2Fapp112110108&partnerID=40&md5=cf9f652eb378a534d365ca8b4c909c7f	Exclude	No ΔE00	In vitro	Yes	No	coffee and cola	omnichroma	conventional dental composite	spectrophotometer	acrylic teeth of lower molars, variation assessed with classic ΔE CIE L*a*b*
Color stability and surface roughness of ormocer- versus methacrylate-based single shade composite in anterior restoration	Ebaya, M.M.; Ali, A.I.; El-Haliem, H.A.; Mahmoud, S.H.	BMC Oral Health	2022	22	1	nan-nan	10.1186/s12903-022-02423-8	Background: The blending ability of universal shade composites and their stability in the oral environment are of great concern in restoring anterior teeth. This study aims to evaluate and compare the color stability and surface roughness of two single-shade composite restorations, ormocer-based composite (OBC) and methacrylate resin-based composite (RBC), after storing them in different staining…	Color; Single-shade composite; Staining media; Surface roughness	Article	https://www.scopus.com/inward/record.uri?eid=2-s2.0-85138923628&doi=10.1186%2Fs12903-022-02423-8&partnerID=40&md5=6e4f5c104b12e0d661c5457415530c15	Exclude	No ΔE00	In vitro	Yes	No	Artificial saliva, black tea, and cola	admira fusion x-tra (VOCO: one shade)	omnichroma	reflective spectrophotometer	healthy, extracted human central incisors, variation assessed with classic ΔE CIE L*a*b*
Effect of two artificial aging protocols on color and gloss of single-shade versus multi-shade resin composites	El-Rashidy, A.A.; Abdelraouf, R.M.; Habib, N.A.	BMC Oral Health	2022	22	1	nan-nan	10.1186/s12903-022-02351-7	The long-term color stability and gloss retention of resin composites are among the crucial factors that affect the clinical longevity of esthetic restorations, especially in anterior teeth. This study evaluated the effect of artificial aging by immersion in different storage media and thermocycling on color and gloss of dental single-shade resin composite (Omnichroma) versus multi-shade one (Fil…	Artificial aging; Color; Gloss; Immersion; Single-shade resin composite; Thermocycling	Article	https://www.scopus.com/inward/record.uri?eid=2-s2.0-85135298597&doi=10.1186%2Fs12903-022-02351-7&partnerID=40&md5=653fe47efbe38b9ebaae027bd6f26890	Include		In vitro	Yes	Yes	immersion in tea, red wine, and artificial saliva, thermocycling in tea and red wine	omnichroma	multi-shade	spectrophotometer	100 composite discs
Resistance of Single-shade Composites to Discoloration	Ersöz, B.; Karaoǧlanoǧlu, S.; Oktay, E.A.; Aydın, N.	Operative Dentistry	2022	47	6	686-692	10.2341/21-156-L	The aim of this study was to examine the color change of single-shade resin composites, which can be used for all tooth shades. In this study, samples were prepared using resin composites with single-shade (Omnichroma, Vitra Unique) and multishade composite systems (G-aenial A'Chord, Clearfil Majesty ES-2 Premium). The initial color values were measured with a spectrophotometer. Then, samples wer…		Article	https://www.scopus.com/inward/record.uri?eid=2-s2.0-85142941160&doi=10.2341%2F21-156-L&partnerID=40&md5=414f2c6ef30e953e8fb7f0f74849b6df	Include		In vitro	Yes	Yes	red wine, coffee, black tea, distilled water (control) artificial aging protocol by exposure, common pigments	omnichroma, vitra unique	multi-shade	spectrophotometer	standardized discs or blocks
Color Matching of Universal Shade Resin-Based Composite with Natural Teeth and Its Stability before and after In-Office Bleaching	AlHabdan, A.; AlShamrani, A.; AlHumaidan, R.; AlFehaid, A.; Eisa, S.	International Journal of Biomaterials	2022	2022		nan-nan	10.1155/2022/8420890	Objectives. Esthetics is an essential issue for the long-term success of composite resin restoration. Therefore, this study aimed to view the esthetics of universal shade composite resin restorations and to assess its color matching before and after bleaching. Materials and Methods. Overall, 40 freshly extracted premolars were mounted in an acrylic resin mold, and Class V cavities were then prepa…		Article	https://www.scopus.com/inward/record.uri?eid=2-s2.0-85141657014&doi=10.1155%2F2022%2F8420890&partnerID=40&md5=bdbd0954fbf60595d9b8fe0eb7fef928	Exclude	No ΔE00	In vitro	Yes	No	professional bleaching	omnichroma		spectrophotometer	40 extracted human premolars, variation assessed with classic ΔE CIE L*a*b*
Effect of surrounded shade and specimen's thickness on color adjustment potential of a singleshade composite	Barros, M.S.; Damaseeno Silva, P.F.; Carregosa Santana, M.L.; Fontes de Bragança, R.M.F.; Faria-e-Silva, A.L.	Brazilian Dental Journal	2022	33	5	126-132	10.1590/0103-6440202204973	This study evaluated the effect of surrounded shade and specimens' thickness on the color adjustment potential (CAP) of a single-shade composite. The composite Vittra APS Unique was surrounded (dual specimens) or not (simple specimens) by a control composite (shade A1, A2, or A3). Simple specimens of the control composite were also confectioned. Opacity and whiteness index for dentistry (WlD) wer…	Color adjustment potential; Color blending; Opacity; Resin composite	Article	https://www.scopus.com/inward/record.uri?eid=2-s2.0-85140856737&doi=10.1590%2F0103-6440202204973&partnerID=40&md5=5369d0845d2ae424f1e5cac6bd87fb44	Exclude	No aging/exposure	In vitro	Yes		/	vitra APS unique	multi-shade	/	composite samples
Color Match Clinical Evaluation and Patients’ Acceptability for a Single Shade Universal Resin Composite in Class III and V Anterior Restorations	Nagi, S.M.; Moharam, L.M.	Journal of International Dental and Medical Research	2022	15	1	230-236		This study evaluated the capability of a single shade universal resin composite [Omnichroma® (OMRC)] to match the tooth color. Forty-five conservative cavities (Class V and III) were prepared in a total of 21 patients. The adhesive system and OMRC were applied according to the manufacturer instructions. After 60min. of restoration placement, the color the of restoration and the tooth were recorde…	Color match; Color parameters; Single shade resin composite; Spectrophotometer	Article	https://www.scopus.com/inward/record.uri?eid=2-s2.0-85129386434&partnerID=40&md5=aa827405174e43c7c78673cd9523e565	Exclude	No aging/exposure	Clinical	Yes		/	omnichroma	adjacent tooth	/
Effect of Coloring Beverages on Color Stability of Single Shade Restorative Material: An In Vitro Study	Gamal, W.; Safwat, A.; Abdou, A.	Open Access Macedonian Journal of Medical Sciences	2022	10		28-32	10.3889/oamjms.2022.7679	BACKGROUND: Color mismatch between tooth structure and restoration is a common reason for restoration replacement. This is due, in part, to the diverse chemical structure of both substrates, which display a different staining potential resulting in a significant color mismatch. AIM: The aim of the study was to evaluates the color change of single shade resin composite and compare it to fibrous-fi…	Chameleon effect; Discoloration; Fiber reinforced composite; Structural colors	Article	https://www.scopus.com/inward/record.uri?eid=2-s2.0-85122889096&doi=10.3889%2Foamjms.2022.7679&partnerID=40&md5=2891096dcbeeff5a7a7d5f75273a136d	Exclude	Material not composite	In vitro	Yes		water, tea and coffee	omnichroma	fiber-reinforced composite (unsuitable comparison)		extracted human premolars
Shade matching and blending capabilities of a new single-shade composite: an in vivo study	Truong TA FAU - Luu, Thu; Luu T FAU - Avillo, Andrew; Avillo A FAU - Adcook, Richard; Adcook R FAU - Hamlin, Nicholas; Hamlin N	General dentistry JID - 7610466	2023	71	5	38-44		Demand for direct esthetic restorations is high, but shade matching can be challenging. Some manufacturers claim that a single product is able to match all colors of the human dentition, eliminating shade matching challenges. This in vivo study, which followed the International Commission on Illumination's (CIE) CIEDE2000 color difference standard (ΔE(00)), aimed to quantify the shade matching an…	colorimetry; composite resins; direct restorations; shade matching COIS- No conflicts of interest reported. EDAT- 2023/08/18 18:42 MHDA- 2023/08/18 18:43 CRDT- 2023/08/18 14:52 PHST- 2023/08/18 18:43 [medline] PHST- 2023/08/18 18:42 [pubmed] PHST- 2023/08/18 14:52 [entrez] PST - ppublish	Journal Article		Exclude	No aging/exposure	Clinical	Yes		/	omnichroma	adjacent natural tooth	/	initial color matching only evaluation
The role of interface distance and underlying substrate on the color adjustment potential of single-shade composites	de Livi, G.J.S.; Santana, T.R.; Fontes de Bragança, R.M.F.; de Bragança Garcez, R.M.V.; Faria-e-Silva, A.L.	Journal of Esthetic and Restorative Dentistry	2023	35	8	1279-1285	10.1111/jerd.13104	Objective: This study assessed how the distance from the composite interface and the underlying chromatic substrate affect the color adjustment potential (CAP) of two single-shade composites. Materials and Methods: Cylinder-shaped specimens were created using Vittra APS Unique (VU), Charisma Diamond One (DO), and a shaded (A3) composite. Some single-shade specimens were surrounded by the A3 compo…	color adjustment potential; color blending; resin composite; single-shade composite	Article	https://www.scopus.com/inward/record.uri?eid=2-s2.0-85164802358&doi=10.1111%2Fjerd.13104&partnerID=40&md5=01b4fdca45a23ed4397f5034d4a5b717	Exclude	No aging/exposure	In vitro	Yes		/	vitra APS unique E Charisma Diamond One (Kulzer)	multi-shade	/	resin composite samples, initial color matching only evaluation
Spectrophotometric and Profilometric Evaluation of a Single-shade Composite Resin Immersed in Frequently Consumed Beverages: An In Vitro Study	Vejendla, I.; Adimulapu, A.H.; Bhandari, S.	World Journal of Dentistry	2023	14	10	864-868	10.5005/jp-journals-10015-2318	Aim: The aim of this study is to evaluate the effects of frequently consumed beverages on the color depth penetration and surface roughness (Ra) of a universal single-shade composite, namely Palfique Omnichroma. Materials and methods: A total of 84 Palfique Omnichroma (Tokuyama Dental Corporation, Japan) composite disks were fabricated and randomly divided into three groups of 28 specimens each, …	Beverages; Color stability; Spectrophotometer; Surface roughness	Article	https://www.scopus.com/inward/record.uri?eid=2-s2.0-85176438401&doi=10.5005%2Fjp-journals-10015-2318&partnerID=40&md5=4eb7642af7bfd8518da88ca836f115fc	Exclude	No ΔE00	In vitro	Yes	No	tea, coffe and artificial saliva (control)	palfique omnichroma	different exposure conditions	reflective spectrophotometer	composite samples in the form of discs, variation evaluated with classical ΔE CIE L*a*b*
The Blending Effect of Single-Shade Composite with Different Shades of Conventional Resin Composites-An in Vitro Study	Islam, M.S.; Huda, N.; Mahendran, S.; Smriti, S.; Nassar, M.; Rahman, M.M.	European Journal of Dentistry	2023	17	2	342-348	10.1055/s-0042-1744369	Objectives Single-shade composite systems are gaining popularity among clinicians due to the claimed potential of blending with different tooth structure shades while restoring the tooth. The purpose of this study was to evaluate the blending effect of two single-shade composite with different shades of conventional resin composite systems. Materials and Methods Seventy-two composite cylinders of…	Beautifil II Enamel; blending effect; color stability; OMNICHROMA; resin composite; single-shade composite	Article	https://www.scopus.com/inward/record.uri?eid=2-s2.0-85134019676&doi=10.1055%2Fs-0042-1744369&partnerID=40&md5=568e1be6e8d992dde6caeb6d2a3eb337	Exclude	No aging/exposure	In vitro	Yes		protocol not well defined	omnichroma, beautifil II enamel	multi-shade	/	cylindrical composite samples
Two-year retrospective evaluation of monoshade universal composites in direct veneer and diastema closure restorations	Korkut, B.; Unal, T.; Can Say, E.	Journal of Esthetic and Restorative Dentistry	2023	35	3	525-537	10.1111/jerd.12992	Objectives: The aim of this retrospective evaluation was to assess the short-term outcome of two monoshade universal resin composites with high chameleon effect in anterior direct veneer and diastema closure restorations, and to investigate the possible reasons for failure. Material and Methods: Patients subjected to veneer and diastema closure restorations with two monoshade universal resin comp…	diastema; longevity; monoshade; single shade; survival; universal composite; veneer	Article	https://www.scopus.com/inward/record.uri?eid=2-s2.0-85143966651&doi=10.1111%2Fjerd.12992&partnerID=40&md5=95f078c7c79adc8bf276f94587597fbf	Exclude	No ΔE00	Retrospective	Yes	No	environmental exposure over time with 1-2 year follow-up	omnichroma and essential universal shade	single-shade (the same ones)	clinical and photographic evaluation according to FDI criteria	comparison between the two universal monoshade materials and two types of restoration: direct anterior veneers and diastema closure
Effects of surrounding and underlying shades on the color adjustment potential of a single-shade composite used in a thin layer	Barros, M.S.; Silva, P.F.D.; Santana, M.L.C.; Bragança, R.M.F.; Faria-e-Silva, A.L.	Restorative Dentistry and Endodontics	2023	48	1	nan-nan	10.5395/rde.2023.48.e7	Objectives: This study aimed to evaluate the surrounding and underlying shades’ effect on the color adjustment potential (CAP) of a single-shade composite used in a thin layer. Materials and Methods: Cylinder specimens (1.0 mm thick) were built with the Vittra APS Unique composite, surrounded (dual specimens) or not (simple specimens) by a control composite (shade A1, A2, or A3). Simple specimens…	Color; Composite resins; Dental materials; Dental restoration, Permanent; Esthetics, Dental	Article	https://www.scopus.com/inward/record.uri?eid=2-s2.0-85164802198&doi=10.5395%2Frde.2023.48.e7&partnerID=40&md5=b73c4410abb8124db7c6a86833639aae	Exclude	No aging/exposure	In vitro	Yes	No	/	vitra APS unique	multi-shade	/	cylindrical composite samples, initial color matching only evaluation, no aging protocol and no evaluation of colour stability over time
Instrumental and visual evaluation of the color adjustment potential of different single-shade resin composites to human teeth of various shades	Altınışık, H.; Òzyurt, E.	Clinical Oral Investigations	2023	27	2	889-896	10.1007/s00784-022-04737-x	Objective: The study aims to evaluate the color adjustment potential (CAP-I, CAP-V) of different single-shade resin composites. Materials and methods: The shades of 40 human incisors were determined using a spectrophotometer, with the teeth divided into four groups of the same shade (n = 10). The following single-shade resin composites were tested: Omnichroma, Charisma Diamond One, Vittra Unique,…	Blending; Chameleon effect; Color adjustment potential; Resin composite; Single shade	Article	https://www.scopus.com/inward/record.uri?eid=2-s2.0-85139669211&doi=10.1007%2Fs00784-022-04737-x&partnerID=40&md5=33044035f02e56b698eb68fb9d1014a7	Exclude	No aging/exposure	In vitro	Yes	No	/	omnichroma, charismo diamond one, vitra unique, essentia universal	unrestored human teeth	/	extracted human incisors, initial color matching evaluation only (no protocol and no stability)
Effects of background color and restoration depth on color adjustment potential of a new single-shade resin composite versus multi-shade resin composites	Zhu, J.; Chen, S.; Anniwaer, A.; Xu, Y.; Huang, C.	Frontiers in Bioengineering and Biotechnology	2023	11		nan-nan	10.3389/fbioe.2023.1328673	The objectives of this study was to evaluate the effects of background color and restoration depth on color adjustment potential of a new single-shade resin composite versus multi-shade resin composites. Two multi-shade resin composites (Spectrum TPH3 and Clearfil AP-X) marked A2 shade and a new single-shade resin composite (Charisma Diamond One) were tested. Four base shades (A1, A2, A3, and A3.…	CIEDE2000; color adjustment potential; color shifting; resin composites; single shade	Article	https://www.scopus.com/inward/record.uri?eid=2-s2.0-85180417960&doi=10.3389%2Ffbioe.2023.1328673&partnerID=40&md5=68a64dcf60c100a981dea4085cbe62b9	Exclude	No aging/exposure	In vitro	Yes	No	/	charisma diamond one	multi-shade	/	artificial samples, initial color matching evaluation only, no aging protocol and no evaluation of color stability over time
Do universal adhesive systems affect color coordinates and color change of single-shade resin composites compared with a multi-shade composite?	Fidan, M.; Yağci, Ö.	Dental Materials Journal	2023	42	6	886-893	10.4012/dmj.2023-120	The objective of the study was the impact of universal adhesives on color coordinates and color change of single-shade resin composites compared with a multi-shade composite after thermocycling. Five resin composites (Filtek Z250, Omnichroma, Vittra APS Unique, Zenchroma, and Charisma Diamond One) were used. The composites were randomly divided into three subgroups: two universal adhesive groups …	Color stability; Single-shade resin composite; Thermocycling; Universal adhesive	Article	https://www.scopus.com/inward/record.uri?eid=2-s2.0-85177851401&doi=10.4012%2Fdmj.2023-120&partnerID=40&md5=78d84859b9dae9ebd48bfe862f307786	Exclude	Focus on adhesive systems	In vitro	Yes	Yes	thermocycling	omnichroma, vittra APS unique, zenchroma, charisma diamond one	multi-shade	spectrophotometer	use of universal adhesive systems: variables to evaluate their influence on color variation (adhesive application, measurement at time 0, thermocycling, measurement and calculation of variation)
Visual and Instrumental Color Match Evaluation of Single Shade Composites before and after Bleaching Procedures: A Pilot Study	Forabosco, E.; Checchi, V.	Open Dentistry Journal	2023	17		nan-nan	10.2174/18742106-17-230809-2023-39	Background: One of the major challenges in restorative dentistry is to obtain an adequate color match between composite restorations and the surrounding tooth. This match depends on several chromatic variables related to the composite itself but also to the teeth. Bleaching procedures are not to be able to modify the shade of composite restorations to a lighter color as it does on natural teeth. …	Blending effect; Color match; Pilot study; Universal composites; VITA scale	Article	https://www.scopus.com/inward/record.uri?eid=2-s2.0-85177456362&doi=10.2174%2F18742106-17-230809-2023-39&partnerID=40&md5=9f68a6b369aff52d63155662b76b417e	Exclude	No ΔE00	In vitro	Yes	No	professional bleaching	omnichroma, venus diamond one	single-shade (the same ones)	intraoral spectrophotometer and visual evaluation	in vitro pilot study, extracted human teeth
Influence of surface roughness of universal shade resin composites on color adjustment potential	Hayashi, K.; Kurokawa, H.; Saegusa, M.; Aoki, R.; Takamizawa, T.; Kamimoto, A.; Miyazaki, M.	Dental Materials Journal	2023	42	5	676-682	10.4012/dmj.2023-007	This study aimed to determine the influence of surface roughness of the color adjustment potential restoration of universal resin composites. A structural colored resin composite (Omnichroma, OC) and a pigment-employed universal shade resin composite (Beautifil Unishade, BU) were used. Each resin composite was placed in a cavity to determine its ability to match the color of artificial teeth. The…	Color adjustment; Resin composite; Structural color; Surface roughness; Universal shade	Article	https://www.scopus.com/inward/record.uri?eid=2-s2.0-85173536131&doi=10.4012%2Fdmj.2023-007&partnerID=40&md5=6cbc2d080958ca54dce78e87eaa3c165	Exclude	No aging/exposure	In vitro	Yes	No	/	omnichroma, beautifil unishade	single-shade (the same ones)	/	surface roughness evaluation
Effect of bleaching on the color match of single-shade resin composites	Forabosco, E.; Consolo, U.; Mazzitelli, C.; Kaleci, S.; Generali, L.; Checchi, V.	Journal of Oral Science	2023	65	4	232-236	10.2334/josnusd.23-0159	Purpose: To evaluate the color match of single-shade resin composites before and after bleaching procedures, through instrumental and visual analyses. Methods: Class V cavities were created on the buccal surfaces of 80 extracted human molars, restored with 4 single-shade composites (Omni-chroma; Clearfil Majesty ES-2 Universal; Essentia Universal; Venus Diamond One). A spectrophotometer (VITA Eas…	color perception; composite resins; dental restorations; tooth bleaching	Article	https://www.scopus.com/inward/record.uri?eid=2-s2.0-85170539021&doi=10.2334%2Fjosnusd.23-0159&partnerID=40&md5=84d74ad0de33786a7971a0c51205c3bd	Exclude	Color matching only – no evaluation of stability	In vitro	Yes	No	professional bleaching	omnichroma, clearfil majesty ES-2 universal, essentia universal, venus diamon one	tooth	spectrophotometer, ΔE and visual analysis	extracted human molars. ΔE00 does not measure the color variation of the single sample over time, but the chromatic difference between two surfaces at the same time: composite and enamel, evaluation of color matching only between tooth and restoration.
Color match evaluation using instrumental method for three single-shade resin composites before and after in-office bleaching	Çilingir, A.; Kariper, E.	Reviews on Advanced Materials Science	2023	62	1	nan-nan	10.1515/rams-2022-0334	The aim of this study is to evaluate the effect of an office bleaching agent on the color of various single-shade resin composites. Three single-shade resin composites were tested in this study. Thirty disk-shaped specimens were prepared with a diameter of 10 mm and a height of 1 mm, and they were divided into three groups (n = 10). After color measurements, 40% hydrogen peroxide containing bleac…	blending; Chameleon effect; color matching; office bleaching; single-shade universal composite	Article	https://www.scopus.com/inward/record.uri?eid=2-s2.0-85168253544&doi=10.1515%2Frams-2022-0334&partnerID=40&md5=2032a43bf9bcee32232d32c97882afee	Exclude	No ΔE00	In vitro	Yes	No	professional bleaching	single-shade (not specified in the abstract)	single-shade (the same ones)	spectrophotometer and ΔE	composite samples in the form of discs, variation evaluated with classical ΔE CIE L*a*b*
Evaluation of Single-Shade Composite Resin Color Matching on Extracted Human Teeth	Cruz da Silva, E.T.; Leal, C.D.F.C.; Miranda, S.B.; Evangelista Santos, M.; Saeger Meireles, S.; de Andrade, A.K.M.; Montes, M.A.J.R.	Scientific World Journal	2023	2023		nan-nan	10.1155/2023/4376545	Introduction. Universal single-shade composite resins are characterized by a property that enables the creation of restorations that mimic tooth structure to the extent possible with fewer shades of color. Objectives. This study aimed to instrumentally and visually evaluate the color correspondence of two single-shade composite resins in extracted human teeth multishade composite resins. Methods.…		Article	https://www.scopus.com/inward/record.uri?eid=2-s2.0-85163998721&doi=10.1155%2F2023%2F4376545&partnerID=40&md5=a1330903ce2f15ea3769f99e18214739	Exclude	No aging/exposure	In vitro	Yes	No	/	omnichroma, vittra APS unique	multi-shade	/	extracted human upper incisors and molars, evaluation of color matching only, no aging protocol and no evaluation of colour stability over time
Evaluation of shade matching in the repair of indirect restorative materials with universal shade composites	Karabulut Gençer, B.; Acar, E.; Tarcin, B.	European Oral Research	2023	57	1	41-48	10.26650/eor.20231076495	Purpose To evaluate color differences in repair of indirect ceramic and resin nanoceramic CAD/CAM blocks with two universal shade composites after different surface preparations. Materials and Methods 120 samples were prepared from IPS Empress and GC Cerasmart270 CAD/ CAM blocks and thermocycled (5000 cycles, 5°C–55°C). Initial colors of sample surfaces were measured using a spectrophotometer. Re…	CAD/CAM; Color; Composite resin; Dental restoration repair; Surface preparation	Article	https://www.scopus.com/inward/record.uri?eid=2-s2.0-85160650282&doi=10.26650%2Feor.20231076495&partnerID=40&md5=1a24265e3dcf1ea9794552dc9c06c424	Exclude	No ΔE00	In vitro	Yes	No	thermocycling	omnichroma, essentia universal		spectrophotometer and ΔE	indirect CAD/CAM material samples, variation evaluated with classic ΔE CIE L*a*b*
Background and surrounding colors affect the color blending of a single-shade composite	Barros, M.S.; Silva, P.F.D.; de Aquino Santana, M.L.C.; Fontes de Bragança, R.M.F.; Faria-e-Silva, A.L.	Brazilian Oral Research	2023	37		nan-nan	10.1590/1807-3107BOR-2023.VOL37.0035	This study evaluated the background and effect of surrounding colors on the color blending of a single-shade composite used in a thin layer. Disc-shaped specimens (1.0 mm thickness) were built with the Vittra APS Unique composite surrounded (dual specimens) or not surrounded (simple specimens) by a control composite (shade A1, A2, or A3). Simple specimens were also built with only control composi…	Color; Composite Resins; Dental Materials; Dental Restoration, Permanent; Esthetics, Dental	Article	https://www.scopus.com/inward/record.uri?eid=2-s2.0-85158020237&doi=10.1590%2F1807-3107BOR-2023.VOL37.0035&partnerID=40&md5=10516b950a724c00ea2a5914bf7f51df	Exclude	No ΔE00	In vitro	Yes	No	/	vitra APS unique	multi-shade	/	composite samples, evaluation of optical properties, no aging protocol and no evaluation of chromatic stability over time
Shade matching potential of one-shade resin composites used for restoration repair	Çalişkan, A.; Güleç Alagöz, L.; Irmak, Ö.	Dental Materials Journal	2023	42	2	158-166	10.4012/dmj.2022-125	To evaluate shade matching ability of one-shade composites used for repair of different resin-based restorative materials. Two one-shade composites or one layering composite of 1 mm thickness were placed over non-aged or aged 3 different base materials of 1 mm thickness to simulate repair. Two millimeters thick base samples were prepared and used for reference (n=12). Shade measurements of refere…	CIEDE2000; One-shade composite; Resin composite; Restoration repair; Shade matching	Article	https://www.scopus.com/inward/record.uri?eid=2-s2.0-85151312464&doi=10.4012%2Fdmj.2022-125&partnerID=40&md5=52b1cfe4e50c8615b984214988a8005d	Exclude	No ΔE00	In vitro	Yes	No	aging BEFORE repair	single-shade (not specified in the abstract)	multi-shade	/	repair of composite restorations, evaluation of color match only, aging before repair and no evaluation of colour stability over time
Staining- and aging-dependent changes in color, translucency, and gloss of cloud-shade and one-shade resin composites	Nurrohman H; Korkmaz-Ceyhan Y; Cevik P; Paravina RD	American journal of dentistry JID - 8806701	2024	37	4	201-205		PURPOSE: To compare staining and artificial accelerating aging-dependent changes in color, translucency, and gloss of cloud-shade and one-shade resin composite. METHODS: The "cloud-shade" composites were Filtek Easy Match Universal Restorative (FU) and SimpliShade (SS): three shades each (light, medium and dark), while the "one shade" composites were Admira Fusion x-tra (AD) and Venus Diamond One…		Comparative Study; Journal Article		Exclude	Inappropriate comparison	In vitro	Yes	Yes	coffee or wine or artificially accelerated aging	admira fusion x-tra and venus diamond one	cloud shape	spectrophotometer and ΔE	composite samples, comparison with cloud-shade composites (not true traditional multishades); comparison criterion not fully met
Visibility of Recurrent Caries Through Universal Shade Resin Composite Restorations	Yago R AUID- ORCID: 0009-0002-5142-739X; Kawamoto C AUID- ORCID: 0009-0003-4900-3368; Wu D; Mirokuin T; Islam R AUID- ORCID: 0000-0002-1409-8112; Yamauti M AUID- ORCID: 0000-0002-0886-4407; Sano H AUID- ORCID: 0000-0003-1505-4047; Tomokiyo A	Materials (Basel, Switzerland) JID - 101555929 PMC - PMC11642554 OTO - NOTNLM	2024	17	23			This in vitro study aimed to investigate whether color differences in the stained cavity floor simulating recurrent caries can be detected using various restored resin composites. Artificial teeth were made with conventional resin composite (Estellite Sigma Quick A3; ET), and class V cavities were prepared. To simulate the color of caries, a dot was marked in the center of the cavity floor using …	caries detection; recurrent caries; resin composite; structural color; universal shade resin composite COIS- The authors declare no conflicts of interest. EDAT- 2024/12/17 11:49 MHDA- 2024/12/17 11:50 PMCR- 2024/11/27 CRDT- 2024/12/17 01:18 PHST- 2024/10/20 00:00 [received] PHST- 2024/11/21 00:00 [revised] PHST- 2024/11/25 00:00 [accepted] PHST- 2024/12/17 11:50 [medline] PHST- 2024/12/17 11:49 […	Journal Article DEP - 20241127		Exclude	No aging/exposure	In vitro	Yes	No	/	omnichroma, essentia universal	multi-shade	/	artificial teeth with class V cavities, cavity bottom coloring to simulate recurrent caries (evaluation of optical properties), no aging protocol and no evaluation of chromatic stability over time
Evaluation of Shade Integration of a Novel Universal-Shade Flowable Bulk-Filling Resin Composite	Kaneko H; Kawamoto C AUID- ORCID: 0009-0003-4900-3368; Toida Y AUID- ORCID: 0000-0003-1944-347X; Yago R AUID- ORCID: 0009-0002-5142-739X; Wu D; Yuan Y AUID- ORCID: 0000-0002-3617-8500; Chen F AUID- ORCID: 0000-0001-8170-5456; Yamauti M AUID- ORCID: 0000-0002-0886-4407; Sano H AUID- ORCID: 0000-0003-1505-4047; Tomokiyo A	Materials (Basel, Switzerland) JID - 101555929 PMC - PMC11643461 OTO - NOTNLM	2024	17	23			BACKGROUND: This study aimed to evaluate the color-matching and light transmission properties of a newly developed aesthetic flowable resin composite, OCFB-001. METHODS: Rubber molds containing cylindrical cavities were filled with Estelite Sigma Quick, and 40 resin composite (CR) molds with simulated Class I cavities were prepared in shades A1, A2, A3, and A4, resulting in a total of 160 samples…	CIEDE2000; SEM; color chart for image correction; colorimeter; simulated Class I cavity; structural color COIS- The authors declare no conflicts of interest. EDAT- 2024/12/17 11:48 MHDA- 2024/12/17 11:49 PMCR- 2024/12/04 CRDT- 2024/12/17 01:19 PHST- 2024/10/20 00:00 [received] PHST- 2024/11/15 00:00 [revised] PHST- 2024/11/26 00:00 [accepted] PHST- 2024/12/17 11:49 [medline] PHST- 2024/12/17 11:4…	Journal Article DEP - 20241204		Exclude	No aging/exposure	In vitro	Yes	No	/	universal shade flowable bulk fill (experimental)	other flowable composites	/	composite samples, use of experimental universal composite, evaluation of initial color matching only (no protocol and no stability)
A comparison of polishing systems and thermal cycling on the surface roughness and color stability of a single-shade resin composite	Ozaslan S; Yaman BC; Çeliksöz O; Tepe H; Tavas B	American journal of dentistry JID - 8806701	2024	37	5	247-254		PURPOSE: To evaluate the surface roughness and color stability of a single-shade composite resin after thermal cycling with different finishing and polishing systems. METHODS: A total of 91 specimens were prepared with standard molds using a single-shade resin composite Omnichroma. The specimens were randomly separated into seven groups: Control (Mylar strip only), grit (600 grit SiC abrasive pap…		Comparative Study; Journal Article		Exclude	No ΔE00	In vitro	Yes	No	thermocycling	omnichroma	single-shade (the same ones, but with different polishing protocols)	spectrophotometer and ΔE	composite samples first polished with different protocols and then thermocycling (we want to evaluate whether the polishing, therefore the roughness, affects the stability after aging), variation evaluated with classic ΔE CIE L*a*b*
Color match and stability of single-shade resin-based composites before and after artificial aging	Floriani, F.; Tsujimoto, A.; Jurado, C.A.; Oliveira, D.; Rojas-Rueda, S.; Lopes, G.C.	American Journal of Dentistry	2024	37	6	297-302		Purpose: To evaluate the color match and stability of single-shade resin-based composites (RBCs) in Class V restorations before and after ultra-violet light artificial aging. Methods: Acrylic resin teeth of Al and A3 were randomly assigned into seven groups to be restored with single-shade RBCs and universal-shade RBCs, shades Al and A3. Standardized Class V cavities were restored using RBC and u…		Article	https://www.scopus.com/inward/record.uri?eid=2-s2.0-85215081612&partnerID=40&md5=81e08e05352a25ad1faa2c0525b92598	Exclude	No ΔE00	In vitro	Yes	No	accelerated artificial aging with UV light	omnichroma and vitra APS unique	multi-shade	spectrophotometer and ΔE	artificial acrylic teeth, variation assessed with classic ΔE CIE L*a*b*
Assessing one-shade composite resin color stability in response to everyday drinks	Duzyol, M.; Duzyol, E.; Çarikçioğlu, B.	BMC Oral Health	2024	24	1	nan-nan	10.1186/s12903-024-04612-z	Objective: The aim of our study was to measure the color changes in one-shade composite resins when exposed to common drinks, such as tea, cola and coffee. Materials/Methods: In our study, Omnichroma, Vitrra APS Unique, GC A’chord and Charisma Diamond One composite resins were used. Composite resins were placed in stainless steel molds with depths of 2 mm and diameters of 5 mm. Ten specimens were…	Color changes; Contrast ratio; One shade; Translucency	Article	https://www.scopus.com/inward/record.uri?eid=2-s2.0-85199079435&doi=10.1186%2Fs12903-024-04612-z&partnerID=40&md5=1a8d0ce74b61f058ca88b3f6c49b4804	Exclude	No ΔE00	In vitro	Yes	No	tea, coffee, cola and distilled water (control)	omnichroma, vitra APS unique, GC A'Chord, Charisma Diamon One	single-shade (the same ones)	spectrophotometer	composite samples, variation evaluated with classic ΔE CIE L*a*b*
Is It Possible for Single-shade Composites to Mimic the Color, Lightness, Chroma, and Hue of Other Single-shade Composites? An In Vitro Study	Buldur, M.; Ayan, G.	Operative Dentistry	2024	49	6	691-703	10.2341/24-059-L	OBJECTIVES: This study aimed to assess color matching post-repair using the same or different single-shade composites of three distinct composite resin materials (Omnichroma-OM, ZenChroma-ZC, and Charisma Topaz One-CTO) following aging in coffee solution and distilled water. Evaluation focused on color change parameters (∆E00, ∆L00, ∆C00, and ∆H00). METHODS AND MATERIALS: Specimens were prepared …		Article	https://www.scopus.com/inward/record.uri?eid=2-s2.0-85208688492&doi=10.2341%2F24-059-L&partnerID=40&md5=1138d4f39bbd9f46217479da5305c942	Exclude	Color matching only	In vitro	Yes	Yes	coffee and distilled water (control)	omnichroma, zenchroma and charisma topaz one	single-shade (the same ones)	digital spectrophotometer	Oneshade composite samples in the form of discs, here the main focus is the repair and evaluation of the color match between a single-shade and other single-shades/the same one (monoshade samples, aging, repair with the same oneshade or other)
How the Translucency and Color Stability of Single-Shade Universal Resin Composites Are Affected by Coffee?; Tek Renkli Universal Rezin Kompozitlerin Translüsensi ve Renk Stabilitesi Kahveden Nasıl Etkilenir?	Ozdemir, B.; Kurucu Karadeniz, B.K.; Ozdemir, S.B.; Akbulut, Ö.	Current Research in Dental Sciences	2024	34	4	270-275	10.17567/currresdentsci.1556035	Objective: The aim of this study was to examine how staining with coffee affects single-shade universal resin composites and a multi shade universal resin composite in terms of translucency and color stability. Method: Five different resin composites (Omnichroma, Vittra APS Unique, Zenchroma, Charisma Diamond One, and Neo Spectra ST) were used to create 50 samples (n=10). A spectrophotometer was …	Color Stability; Multi shade Universal Resin Composite; Single-Shade Universal Resin Composite; Translucency Parameter	Article	https://www.scopus.com/inward/record.uri?eid=2-s2.0-85207826018&doi=10.17567%2Fcurrresdentsci.1556035&partnerID=40&md5=e7fa9c8e2c83d321d577f330af46ed55	Include		In vitro	Yes	Yes	coffee	omnichroma, vittra APS unique, zenchroma, charisma diamond one	multi-shade	spectrophotometer and ΔE	composite samples in the form of discs
Color Stability Assessment of Single- and Multi-Shade Composites Following Immersion in Staining Food Substances	Checchi, V.; Forabosco, E.; Della Casa, G.; Kaleci, S.; Giannetti, L.; Generali, L.; Bellini, P.	Dentistry Journal	2024	12	9	nan-nan	10.3390/dj12090285	Composite resins are the material of choice for direct restorations, and their success depends mainly on their color stability, since discoloration causes color mismatch, and consequent patient dissatisfaction. A single- and a multi-shade resin were compared in order to evaluate their pigmentation after immersion in staining substances and to investigate the effect of the polymerization time on t…	artificial aging; color measurement; polymerization; single-shade composites; spectrophotometer; staining agents	Article	https://www.scopus.com/inward/record.uri?eid=2-s2.0-85205117840&doi=10.3390%2Fdj12090285&partnerID=40&md5=534b65b7daa1b0cc2a96732ad5c7f94d	Include		In vitro	Yes	Yes	turmeric, soy sauce, energy drink, artificial saliva (control)	monoshade	multi-shade	spectrophotometer and ΔE	composite samples
The effect of different liquids on the surface roughness and color stability of single shade and nanohybrid resin composites: An AFM and SEM analysis	İpek, İ.; Bi̇lge, K.	Microscopy Research and Technique	2024	87	9	2063-2071	10.1002/jemt.24586	The aim of this study is to evaluate the surface roughness (SR) and color changes of single-shade and nanohybrid resin-based restorative materials (RBC) after immersion in liquids at different pH values. For RBCs, a total of 120 specimens, 30 for each material, were prepared using 10 mm diameter and 2 mm thick molds. For flowable bulk fill RBC, a total of 40 specimens, 10 for each material, were …	AFM; color stability; SEM; single-shade composite resin; surface roughness	Article	https://www.scopus.com/inward/record.uri?eid=2-s2.0-85191334921&doi=10.1002%2Fjemt.24586&partnerID=40&md5=a9ab54d747310cdf3b881ce93ff1f4e8	Exclude	Material not composite	In vitro	Yes	Yes	coffee, cola and acidic liquids at different pHs	charisma diamond one, omnichroma flow bulk	multi-shade	spectrophotometer and ΔE	composite samples in the form of discs (triple comparison one shade universal, one shade bulk fill flowable and 2 multishade) therefore unsuitable comparison
Effect of surface sealant on the colostability and whiteness index of single-shade resin composites after staining and bleaching	Fidan, M.; Yağci, Ö.	Restorative Dentistry and Endodontics	2024	49	3	nan-nan	10.5395/rde.2024.49.e30	Objectives: The aim of the current study was to evaluate the effect of polishing systems and surface sealant on the color stability and whiteness index of single-shade resin composites after staining and bleaching. Materials and Methods: Three single-shade (Omnichroma, Charisma Diamond One, Zenchroma) and one multi-shade (Filtek Z250) materials were tested. From each resin composite, 40 specimens…	Color; Composite dental resin; Dentistry; Spectrophotometry	Article	https://www.scopus.com/inward/record.uri?eid=2-s2.0-85202964227&doi=10.5395%2Frde.2024.49.e30&partnerID=40&md5=166d16b3f32a3140d6e20e5d951e2d20	Exclude	Focus on surface sealant	In vitro	Yes	Yes	polishing and/or sealing, coffee and bleaching	omnichroma, zenchroma, charisma diamond one	multi-shade	spectrophotometer and ΔE	composite disc samples, focus on surface sealant application
Color Stability of Single-Shade Resin Composites in Direct Restorations: A Systematic Review and Meta-Analysis of Randomized Controlled Trials	Leal, C.D.F.C.; Miranda, S.B.; Alves Neto, E.L.D.; Freitas, K.; de Sousa, W.V.; Lins, R.B.E.; de Andrade, A.K.M.; Montes, M.A.J.R.	Polymers	2024	16	15	nan-nan	10.3390/polym16152172	The objective was to compare the color match and color stability behavior of single- and multi-shade resin-based composites (RBCs) used for direct restorations. This review was conducted according to the Preferred Reporting Items for Systematic Reviews and Meta-Analyses guidelines. Randomized clinical trials evaluating the shade performance of single-shade RBCs in direct restorations were include…	color; color perception; composite resins; dental materials; permanent dental restoration; randomized controlled trial; systematic review	Review	https://www.scopus.com/inward/record.uri?eid=2-s2.0-85200776950&doi=10.3390%2Fpolym16152172&partnerID=40&md5=59ce2e387953ea345dd977c8600029c5	Exclude	Review/Editorial	Other	Yes						reason for exclusion systematic review
Effect of Polishing Systems on the Surface Roughness and Color Stability of Aged and Stained Bulk-Fill Resin Composites	Aktu, A.; Ulusoy, N.	Materials	2024	17	14	nan-nan	10.3390/ma17143576	The aim of this study is to investigate how two different polishing techniques affect the color stability, surface roughness, and changes in surface morphology of aged and coffee-stained bulk-fill resin composites. A total of 112 disc-shaped samples were prepared using Omnichroma Flow Bulk (OB), Charisma Bulk Flow One (CB), Estelite Bulk Fill Flow (EB), and Estelite Sigma Quick (control). Samples…	aging; color stability; polishing; SEM; single-shade bulk-fill; surface roughness	Article	https://www.scopus.com/inward/record.uri?eid=2-s2.0-85199895445&doi=10.3390%2Fma17143576&partnerID=40&md5=3e692a35f59718957c4f0ff5df9ac355	Exclude	Material not composite	In vitro	Yes	Yes	thermocycling and then coffee (polishing before and after)	omnichroma flow bulk	bulk-fill	spectrophotometer and ΔE	composite samples in the form of discs, comparison (between materials and polishing techniques) with bulk-fill composites therefore unsuitable comparison
Instrumental and Visual Evaluation of the Chameleon Effect of Single-shaded Composite Resins	Adigüzel, R.M.; Köse, L.K.; Arhun, N.	Operative Dentistry	2024	49	4	432-442	10.2341/23-036-L	Objective: To evaluate the shade-matching ability of single-shade resin-based composite restorations in different thicknesses using both instrumental and visual techniques. Methods and Materials: Cavities with 4 mm diameter and 2 mm (n=96) or 3 mm (n=96) depth were prepared in acrylic incisor teeth of shades A2, A3, B3, and C2 and restored with three single-shade resin composites, Omnichroma (Tok…		Article	https://www.scopus.com/inward/record.uri?eid=2-s2.0-85199815347&doi=10.2341%2F23-036-L&partnerID=40&md5=219060bd9afe0c50ec4e5bbed48e4323	Exclude	No aging/exposure	In vitro	Yes	No	/	omnichroma, vitra APS unique and zenchroma	multi-shade	spectrophotometer and ΔE (calculated between the two initial conditions) and visual evaluation	acrylic teeth of different shades, initial color matching evaluation only (no protocol and no stability)
Influence of cavity wall thickness on the color adjustment potential of single-shade resin composites	Castro, F.L.A.D.; Brandão Durand, L.B.	Journal of the American Dental Association	2024	155	7	605-613	10.1016/j.adaj.2024.03.006	Background: The color adjustment potential of resin composites depends on the specific characteristics of the surrounding structures. The authors evaluated the influence of cavity wall thickness on CIEDE2000 color adjustment potential (CAP<inf>00</inf>) of single-shade composites using the CIEDE2000 color difference (ΔE<inf>00</inf>) formula. Methods: Two types of specimens were produced: single,…	CIEDE2000; color adjustment potential; color perception; dental cavity preparation; dental materials; resin composites	Article	https://www.scopus.com/inward/record.uri?eid=2-s2.0-85195059654&doi=10.1016%2Fj.adaj.2024.03.006&partnerID=40&md5=bb2130874fc3b7177b2529e04d7e4f31	Exclude	No aging/exposure	In vitro	Yes	No	/	omnichroma and vitra APS unique	multi-shade	digital photographic analysis and ΔE (calculated between the two initial conditions)	comparison between different materials and thicknesses of the cavity walls, evaluation of initial color matching only (no protocol and no stability)
On color adjustment potential and color blending threshold of dental composite resins	Kovacs Vajna, Z.M.; Manauta, J.; Tosco, V.; Faccoli, M.; Torricelli, F.; Colalongo, L.; Richelli, A.; Autran, F.; Devoto, W.; Putignano, A.	Journal of Esthetic and Restorative Dentistry	2024	36	7	1038-1049	10.1111/jerd.13222	Objective: Color Adjustment Potential evaluates the color blending of dental Composite Resins. While Color Adjustment Potential is simple, its clinical relevance is unclear. This research aims to understand it better and to create an index for Composite Resins with meaningful clinical interpretation. Materials and Methods: Single and double shade composite disks of various diameters and opacities…	CAP color adjustment potential; CBT color blending threshold; dental color matching; dental composite resin; SDG 3 good health and well-being; turbid media theory	Article	https://www.scopus.com/inward/record.uri?eid=2-s2.0-85188319700&doi=10.1111%2Fjerd.13222&partnerID=40&md5=94797e95b3ee6d8415fab24020ad38c8	Exclude	No aging/exposure	In vitro	Yes	No	/	single-shade	double-shade	colorimeter and ΔE (calculated between the two initial conditions)	composite samples in the form of discs, initial color match evaluation only (no protocol and no stability)
Comparison of surface properties of universal shade and conventional resin-based composites after degradation and repolishing	Maesako, M.; Matsui, N.; Fujitani, M.; Garcìa-Godoy, F.; Tsujimoto, A.	American Journal of Dentistry	2024	37	3	147-153		Purpose: To investigate the discoloration, line roughness and gloss of conventional and universal shade resin-based composites. Methods: Clearfil AP-X (AP-X) and Estelite Sigma Quick (EQ) samples were prepared. Discoloration, roughness, and gloss were measured on mirror-polished, alkaline-degraded, and repolished surfaces. The superficial layer degraded by alkaline immersion (degraded layer) was …		Article	https://www.scopus.com/inward/record.uri?eid=2-s2.0-85196686903&partnerID=40&md5=6d0009c5db5296980e8df7379223906a	Exclude	No ΔE00	In vitro	Yes	Yes	chemical degradation (immersion in an alkaline environment): polishing, degradation and re-polishing	omnichroma	multi-shade	SEM (scanning electron microscopy) and ΔE	composite samples, omnichroma data from previous work, variation evaluated with classic ΔE CIE L*a*b*
Effect of aging and bleaching on the color stability and surface roughness of a recently introduced single-shade composite resin	Chen, S.; Zhu, J.; Yu, M.; Jin, C.; Huang, C.	Journal of Dentistry	2024	143		nan-nan	10.1016/j.jdent.2024.104917	Objectives: To assess the effects of aging and bleaching procedures on the color stability and surface roughness of a new single-shade composite versus multi-shade composite resins. Methods: A single-shade composite resin (Charisma Diamond One, CDO) and 3 multi-shade composite resins (Tetric N[sbnd]Ceram, Filtek Z350 XT, Clearfil Majesty Posterior) were tested. Thirty specimens of each material w…	Artificial aging; Bleaching; Color stability; Composite resin; Single-shade; Surface roughness	Article	https://www.scopus.com/inward/record.uri?eid=2-s2.0-85186656205&doi=10.1016%2Fj.jdent.2024.104917&partnerID=40&md5=52b05a11876d968d10ed559f3451c35a	Include		In vitro	Yes	Yes	coffee, distilled water, thermocycling (3 protocols, samples subjected to either immersion or thermocycling), after each procedure all samples were subjected to professional bleaching	charisma diamond one	multi-shade	spectrophotometer	stability and surface roughness evaluated
Effect of aging and fiber-reinforcement on color stability, translucency, and microhardness of single-shade resin composites versus multi-shade resin composite	Fidan, M.; Yağci, Ö.	Journal of Esthetic and Restorative Dentistry	2024	36	4	632-642	10.1111/jerd.13125	Objective: The purpose of this study was to evaluate the effect of aging and fiber-reinforcement on the color stability, translucency, and microhardness of single-shade resin composites versus multi-shade resin composite. Materials and Methods: Four resin composites (Filtek Z250, Omnichroma, Vittra APS Unique, Zenchroma) were tested. Three subgroups of specimens were prepared for each of the comp…	color stability; fiber; microhardness; single-shade resin composites; translucency parameter	Article	https://www.scopus.com/inward/record.uri?eid=2-s2.0-85169104258&doi=10.1111%2Fjerd.13125&partnerID=40&md5=ed2b36189beed950c98a13ba301a320a	Exclude	Material not composite	In vitro	Yes	Yes	thermocycling	omnichroma, vitra APS unique and zenchroma	multi-shade	spectrophotometer and ΔE	reason for exclusion due to the presence of fibre-reinforced groups (the four composites tested, one multi-shade and three mono-shade, are tested in three different conditions: control, i.e. without reinforcement, with polyethylene fibre, with glass fibre, and even if there is a control group, the results are analysed together with the other reinforced groups, so the behaviour of the pure composi…
Color match of single‑shade restorations after professional dental bleaching: An in vitro study	Forabosco, E.; Generali, L.; Mancuso, E.; Kaleci, S.; Consolo, U.; Checchi, V.	Journal of Conservative Dentistry and Endodontics	2024	27	3	280-285	10.4103/JCDE.JCDE_295_23	Background: Restorative dentistry aims to reproduce natural tooth shades through resin composites that must be layered to obtain colors, opacities, and translucencies, and therefore, clinical success is operator skill dependent. Aims: The purpose of this study is to evaluate the color shift of single‑shade composite restorations before and after dental bleaching. Materials and Methods: Eighty hum…	Bleaching; color match; filling materials; restorative dentistry; single‑shade composites	Article	https://www.scopus.com/inward/record.uri?eid=2-s2.0-85196497074&doi=10.4103%2FJCDE.JCDE_295_23&partnerID=40&md5=391a408d268dd644a98727b9f29237bf	Exclude	No ΔE00	In vitro	Yes	No	professional bleaching	omnichroma, clearfil majesty ES-2 universal, essentia universal, venus diamon one	single-shade (the same ones)	spectrophotometer and ΔE	evaluation of chromatic variation after bleaching, variation evaluated with classic ΔE CIE L*a*b*
Effect of blue covarine containing whitening toothpaste on the color of resin composites and teeth	Dizaji, P.F.; Zajkani, E.; Asdagh, S.	Dental Cadmos	2024	92	10	852-852	10.19256/d.cadmos.10.2024.09	OBJECTIVES Resin composites have become increasingly popular; however, one problem associated with their use is discoloration. Bleaching (whitening by chemical methods) is an accepted way to remove external and internal pigments, thereby improving appearance. One cost-effective method to enhance tooth color is the use of whitening toothpastes. The objective of the present study is to investigate …	Bleaching; Blue covarine; Discoloration; Resin composite; Toothpaste	Article	https://www.scopus.com/inward/record.uri?eid=2-s2.0-85218137885&doi=10.19256%2Fd.cadmos.10.2024.09&partnerID=40&md5=c17acf0ae69586e10c2ac5974b80968b	Exclude	No ΔE00	In vitro	Yes	No	concentrated black tea and then brushing with whitening toothpastes, distilled water (control)	omnichroma		spectrophotometer and ΔE	comparison on both human teeth and omnichroma composite samples, variation evaluated with classic ΔE CIE L*a*b*
In Vitro Comparison of Color Matching: Universal Shade Composite Resin vs Multi-shade Conventional Composite	Bisharah, W.F.; Zahran, A.S.; Rajeh, M.T.; AbdelAleem, N.A.	Journal of Contemporary Dental Practice	2024	25	11	1039-1044	10.5005/jp-journals-10024-3780	Aim: This study aimed to evaluate and compare the color matching of OMNICHROMA (OM), a universal shade composite, to the well-established 3M Filtek Z350 composites (FT). Materials and methods: An in vitro experimental study was conducted on 80 freshly extracted permanent teeth, with intact buccal surfaces. The teeth were randomly assigned to four groups: Group I OM and groups II, III, and IV (3M …	Color matching; Conventional composite; Esthetic dentistry; Universal shade composite	Article	https://www.scopus.com/inward/record.uri?eid=2-s2.0-85216513160&doi=10.5005%2Fjp-journals-10024-3780&partnerID=40&md5=612360be641f0a3ebf33bd66b6a9c302	Exclude	No aging/exposure	In vitro	Yes	No	/	omnichroma	multi-shade	spectrophotometer and ΔE (calculated between the two initial conditions)	extracted human teeth, initial color matching evaluation only (no protocol and no stability)
In vitro evaluation of the bleaching effect on the change of color match of omnichroma composite resin	Beltagy, N.T.M.; Etman, W.M.; Genaid, T.M.	Tanta Dental Journal	2024	21	2	185-193	10.4103/tdj.tdj_82_23	Aim To in vitro evaluate the bleaching effect on the color match of Omnichroma composite resin restorations to the teeth color. Materials and methods Thirty freshly extracted intact human premolars were collected and mounted in acrylic resin blocks (only roots were embedded). The shade of the selected teeth was measured by (VITA Easyshade V). Class V cavities (4 mm width, 2 mm length, and 2 mm de…	color match; in office-bleaching; nanohybrid composites; single shade resin composite (omnichroma); spectrophotometer	Article	https://www.scopus.com/inward/record.uri?eid=2-s2.0-85214288288&doi=10.4103%2Ftdj.tdj_82_23&partnerID=40&md5=33e01495e6385a9bcb4ec1c60c07d31f	Exclude	No ΔE00	In vitro	Yes	No	thermocycling and then bleaching	omnichroma	multi-shade	spectrophotometer and ΔE	extracted human premolars, variation assessed with classic ΔE CIE L*a*b*
Color adjustment potential of universal shade bulk-fill resin composites	Arai, H.; Kurokawa, H.; Hayashi, K.; Aoki, R.; Muto, R.; Takamizawa, T.; Suda, S.; Miyazaki, M.	Dental Materials Journal	2024	43	6	789-795	10.4012/dmj.2024-151	This study investigates how the cavity depth of restorations influences the color adjustment potential of universal shade bulk-fill resin composites. Standard cavities, with diameters of 4 mm and depths of either 2 or 4 mm, were created at the center of artificial teeth occlusal surfaces. A structural-colored bulk-fill resin composite and two pigment-incorporated universal shade bulk-fill resin c…	Bulk-fill resin composite; Color adjustment; Structural color; Translucency parameter; Universal shade	Article	https://www.scopus.com/inward/record.uri?eid=2-s2.0-85212459478&doi=10.4012%2Fdmj.2024-151&partnerID=40&md5=e98e102ff5e71c53b904001471e4976c	Exclude	Material not composite	In vitro	Yes	No	/	3 universal bulk fill	with the 3 universal	spectrophotometer and ΔE (calculated between the two initial conditions)	artificial teeth, bulk-fill composites, therefore unsuitable comparison and evaluation of initial color matching only (no protocol and no stability)
Evaluating the Color Matching Ability of a Smart Chromatic Technology-Based Composite Resin for Premolar Teeth Restoration	Fathpour, K.; Salehi, A.; Samimi, P.; Fathi, A.	International Journal of Dentistry	2024	2024		nan-nan	10.1155/2024/5514821	Objectives: This study aims to evaluate the color-matching ability of OMNICHROMA composite, a single-shade composite, using the CIE Lab system and determining ΔE values.Materials and Methods: In this in vitro study, 30 intact premolar teeth were collected, cleaned, and disinfected with 0.5% thymol solution. The teeth were stored in distilled water at 37°C. A putty index calibrated the color asses…	color matching; color measurement; composite resin	Article	https://www.scopus.com/inward/record.uri?eid=2-s2.0-85206694243&doi=10.1155%2F2024%2F5514821&partnerID=40&md5=e6bfbc79a80b39661d0509678a6be061	Exclude	No aging/exposure	In vitro	Yes	No	/	omnichroma	single-shade (the same ones, but with different cavity depths)	spectrophotometer and ΔE (calculated between the two initial conditions)	extracted human premolars, initial color matching evaluation only (no protocol and no stability)
Surrounding and background shades effect on color adjustment of single-shade composites	Santana, M.L.C.; de Jess Santos Livi, G.; Santana, T.R.; Silva, P.F.D.; de Matos, C.L.L.B.; Maciel, C.M.; Faria-e-Silva, A.L.	Brazilian Dental Journal	2024	35		nan-nan	10.1590/0103-6440202405742	This study evaluated the effects of surrounding and background shades on the color adjustment potential (CAP) and visual color match of two single-shade composites, Vittra APS Unique and Charisma Diamond One. Cylinder-shaped specimens were constructed, consisting of either single-shade composites alone (simple) or composites surrounded by the Forma material at shades A1 or A3 (dual). Simple speci…	Color assessments; Color blending; Resin composite; Single-shade composite	Article	https://www.scopus.com/inward/record.uri?eid=2-s2.0-85199403763&doi=10.1590%2F0103-6440202405742&partnerID=40&md5=348839acb2e01323f35520b367284db3	Exclude	No aging/exposure	In vitro	Yes	No	/	vitra APS unique and Charisma Diamond One (Kulzer)	multi-shade	spectrophotometer and ΔE (calculated between the two initial conditions)	artificial samples, evaluation of how the surrounding color and the type of background influence the mono shades in camouflaging, therefore evaluation of initial color matching only (no protocol and no stability)
Color Adjustment Potential of Two Single Shade Resin-Based Composites Before and After Staining	Karadaǧ, G.; Haberal, M.; İren, A.Y.; Bayraktar, Y.	Cumhuriyet Dental Journal	2024	27	2	98-103	10.7126/cumudj.1410330	Objective: This in vitro study aims to evaluate the visual color adjustment potential (CAP-V) of two single shade resin-based composite before and after coffee staining. Materials and Methods: Class 3 cavities were prepared on the mesiobuccal surfaces of a total of 60 acrylic maxillary central denture, 30 in A2 shade and 30 in B1 shade. For the restoration of cavities, two different single-shade …	Color Adjustment Potential; Color Stability; Renk uyum potansiyeli; renk uyumu; renklenme; Resin Composite; rezin kompozit; Staining	Article	https://www.scopus.com/inward/record.uri?eid=2-s2.0-85199170331&doi=10.7126%2Fcumudj.1410330&partnerID=40&md5=195ecd4d39d92021f627b7afdbeb588e	Exclude	No ΔE00	In vitro	Yes	No	polishing, coffee and then repolishing	omnichroma and charisma diamond one	multi-shade	visual evaluation (non-instrumental)	artificial acrylic teeth
Color matching and color recovery in large composite restorations using single-shade or universal composites	Rosa, E.D.A.R.; da Silva, L.F.V.; Silva, P.F.D.; Faria-e-Silva, A.L.	Brazilian Dental Journal	2024	35		nan-nan	10.1590/0103-6440202405665	This study assessed the color-matching ability and color recovery of unprepared teeth when using single-shade composites and a universal composite in large restorations. Buccal and palatine surface colors of molars were measured with a spectrophotometer (CIELAB) before preparing round cavities (6 mm in diameter, 2 mm in depth). The cavities were randomly filled with a single-shade composite (Omni…	Color assessments; Color blending; Resin composite; Single-shade composite	Article	https://www.scopus.com/inward/record.uri?eid=2-s2.0-85188511839&doi=10.1590%2F0103-6440202405665&partnerID=40&md5=6079d766503fb5c8661c54ea7375846c	Exclude	No aging/exposure	In vitro	Yes	No	/	omnichroma, vitra APS unique and Charisma Diamon One	multi-shade	spectrophotometer and ΔE (calculated between the two initial conditions)	extracted human molars, initial color matching evaluation only (no protocol and no stability)
The Visual and Instrumental Analyses of Different Single-Shade Resin Composites	Erçin, Ö.; Kopuz, D.	Odovtos - International Journal of Dental Sciences	2024	26	1	54-64	10.15517/ijds.2023.55068	The purpose of this study was to evaluate the color adaptation of single-shade resin composites applied to different tooth shades. A total of 108 class III preparations (n=6) were performed on the acrylic denture maxillary incisors (2mm depth and 2mm height). 5 single-shade resin composites (Vittra APS Unique, Omnichroma, ZenChroma, Clearfil Majesty ES-2 Universal, Charisma Topaz One) and 1 multi…	Blending effect; CIEDE2000; Color; Color matching; Single-shade resin composites; Smile Lite MDP	Article	https://www.scopus.com/inward/record.uri?eid=2-s2.0-85173043680&doi=10.15517%2Fijds.2023.55068&partnerID=40&md5=4dfcef044f96bcf9c06841f9ddef5330	Exclude	No aging/exposure	In vitro	Yes	No	/	omnichroma, vitra APS unique, Charisma Topaz One, Estelite asteria, zenChroma	multi-shade	spectrophotometer and ΔE (calculated between the two initial conditions)	artificial acrylic teeth of different shades with standardized restorations (third class), evaluation of initial color matching only (no protocol and no stability)
Tooth Bleaching Effects on Colour Matching of Single-Shade Composite Restorations	Maciel CM FAU - Santana, Tauan Rosa; Santana TR FAU - Dos Santos, Paulo Henrique; Dos Santos PH FAU - Faria-E-Silva, André Luis; Faria-E-Silva AL	Journal (Canadian Dental Association) JID - 7907605	2025	91		p3		BACKGROUND: Tooth bleaching is a common cosmetic procedure, but it can result in colour mismatches with existing resin composite restorations. However, single-shade composite resins are designed to adapt to the colour of bleached teeth, potentially eliminating the need to replace restorations. OBJECTIVES: To evaluate the effect of tooth bleaching on colour matching of single-shade resin composite…		Journal Article		Exclude	Color matching only – no evaluation of stability	In vitro	Yes	No	professional bleaching	charisma diamond one and palfique omnichroma	tooth	digital instrumentation, ΔE (cell phone + color analysis software) and visual evaluation	natural teeth (intact molars) with standardized restorations, ΔE00 does not measure the color change of a single sample over time, but the color difference between two surfaces at the same time: composite and surrounding enamel, evaluation of color match only between tooth and restoration
Chameleon Effect of Universal Shade Composite Polymers in Repairing CAD/CAM Lithium Disilicate	Paolone G AUID- ORCID: 0000-0002-8967-6132; Collivasone G; De Masi N; Heinichen A; Greco K; Gherlone E; Cantatore G AUID- ORCID: 0000-0002-7886-9617	Materials (Basel, Switzerland) JID - 101555929 PMC - PMC12250711 OTO - NOTNLM	2025	18	13			The aim was to assess the blending effect of universal-shade resin-based composites (RBCs) (Omnichroma-OC; Clearfil Majesty Universal-CM; Venus Pearl-V; Transcend-T) used for repair for lithium disilicate blocks. Fifteen parallelepiped-shaped (10.5 × 10.5 × 3 mm) specimens with four cavities (3 mm in diameter and 2 mm in depth) were designed from lithium disilicate CAD/CAM blocks (CEREC Tessera H…	CAD/CAM; chameleon effect; color adjustment potential; composite; lithium disilicate; repair; universal shades COIS- The authors declare no conflicts of interest. EDAT- 2025/07/13 03:31 MHDA- 2025/07/13 03:32 PMCR- 2025/06/25 CRDT- 2025/07/12 01:18 PHST- 2025/05/13 00:00 [received] PHST- 2025/06/18 00:00 [revised] PHST- 2025/06/23 00:00 [accepted] PHST- 2025/07/13 03:32 [medline] PHST- 2025/07/13…	Journal Article DEP - 20250625		Exclude	No aging/exposure	In vitro	Yes	No	/	omnichroma, clearfil majesty niversal, venus pearl, transcend	multi-shade	spectrophotometer and ΔE (calculated between the two initial conditions)	CAD/CAM ceramic repair in lithium dislicate (blocks with cavities repaired with different composites), initial color matching evaluation only (no protocol and no stability), comparison between ceramic substrate and different composites and then between the composites themselves)
Evaluation of color stability in single-shade composite resins using spectrophotometer and cross-polarized mobile photography	Tepe, H.; Celiksoz, O.; Yaman, B.C.	BMC Oral Health	2025	25	1	nan-nan	10.1186/s12903-025-05651-w	Background: This study aimed to evaluate the long-term color stability of single-shade composite resins when exposed to simulated intraoral conditions, including staining, brushing, and thermal cycling. Additionally, the study compared the performance of spectrophotometry and cross-polarized (CP) photography in detecting color changes, focusing on their applicability for both clinical and researc…	Aesthetic dentistry; Brushing; Color stability; Cross-polarized photography; Single-shade composite resin; Spectrophotometer; Staining; Thermal cycling	Article	https://www.scopus.com/inward/record.uri?eid=2-s2.0-85218700261&doi=10.1186%2Fs12903-025-05651-w&partnerID=40&md5=e00cb35b82ad970b9812f4202d750b42	Include		In vitro	Yes	Yes	thermocycling, pigmented substances and then mechanical abrasion through brushing	omnichroma, vitra APS unique, Charisma One, Essentia Universal, zenChroma	multi-shade	spectrophotometer, ΔE and digital photography with polarized filter	composite samples obtained from different composites (one shade and multi shade), comparison between the one and then between the one and the multi
Evaluation of the roughness, color match, and color stability of two monochromatic composite resins: a randomized controlled laboratory study	Santana, I.C.; de Oliveira, S.S.; Botelho, K.P.; Leonardi de Oliveira Rigotti, R.L.; Glória, J.C.R.; Botelho, A.M.; Douglas-De-Oliveira, D.W.; Tavano, K.T.A.	BMC Oral Health	2025	25	1	nan-nan	10.1186/s12903-025-05681-4	Objective: To assess the efficacy of monochromatic resins in capturing adjacent tooth color across various shades and cavity types, both before and after thermocycling. Furthermore, the surface roughness of the restorations was evaluated. Methodology: This is a laboratory test that used 40 mandibular incisors with a healthy crown obtained from the Human Teeth Bank of the UFVJM School of Dentistry…	Color; Composite resins; Monochromatic resins; One-shade resins; USPHS	Article	https://www.scopus.com/inward/record.uri?eid=2-s2.0-85218692755&doi=10.1186%2Fs12903-025-05681-4&partnerID=40&md5=8e8b891622892abe2cc83ecb22535ae6	Exclude	No ΔE00	In vitro	Yes	No	thermocycling	omnichroma and vitra APS unique	single-shade (the same ones, but with different restored cavities III, IV and V class)	spectrophotometer and ΔE	extracted lower incisors, randomized (random assignment of samples to experimental groups) and controlled in vitro study, teeth restored and then thermocycled, variation assessed with classic ΔE CIE L*a*b*
Effect of modeling liquid application on color stability and surface roughness of single-shade composites	Güven Bekdaş, M.; Hubbezoglu, I.	BMC Oral Health	2025	25	1	nan-nan	10.1186/s12903-025-05502-8	Objectives: The objective of this study was to examine the effects of modeling liquid application on the color stability and surface roughness of single-shade composites. Materials and methods: Single-shade composites were divided into 4 main groups according to their contents. A total of 64 disc-shaped samples (8 × 2 mm) were prepared, 16 in each group, by using Teflon molds. The samples were di…	Color stability; Modeling liquid; Single-shade composite; Surface roughness	Article	https://www.scopus.com/inward/record.uri?eid=2-s2.0-85216718068&doi=10.1186%2Fs12903-025-05502-8&partnerID=40&md5=f7c3fa16bcd2298ab821ee1c93983492	Exclude	No ΔE00	In vitro	Yes	No	coffee	omnichroma, vittra APS unique, Charisma Diamon One and zenchroma	single-shade (the same ones)	spectrophotometer and ΔE	teflon discoidal samples, variation evaluated with classic ΔE CIE L*a*b*
Repeatability of color measurements in multi-shade and single-shade resin composites of different thicknesses at different times: spectrophotometer versus mobile phone color applications	Olgar, İ.E.; Yağci, Ö.; Fidan, M.	BMC Oral Health	2025	25	1	nan-nan	10.1186/s12903-025-06577-z	Objective: The aim of this study was to evaluate the short- and long-term repeatability of a spectrophotometer and three mobile phone color applications (MCAs) on the iPhone Operating System (iOS) platform for color differences of single-shade and multi-shade resin materials of different thicknesses. Materials and methods: A spectrophotometer (Vita Easy Shade V) was used as a reference instrument…	Color measurement; Mobile phone color applications; Repeatability; Single-shade resin composites	Article	https://www.scopus.com/inward/record.uri?eid=2-s2.0-105010729505&doi=10.1186%2Fs12903-025-06577-z&partnerID=40&md5=3eaa34ff2adaca62dee10ccba08adcea	Exclude	No aging/exposure	In vitro	Yes	No	/	omnichroma, vittra APS unique and Charisma Diamon One	multi-shade	spectrophotometer and three iPhone apps	discoidal composite samples of different thicknesses, study focused on instrumental repeatability, not on the chromatic stability of the materials
Evaluation of color matching and microhardness of two different universal-shade resin composites: an invitro study	Hijazi, K.M.; Abo-Elezz, A.F.; Ghonaim, A.F.	BMC Oral Health	2025	25	1	nan-nan	10.1186/s12903-025-06424-1	Background: Dentists have started to use universal shade resin composites to simplify shade selection. This in vitro study assessed the color matching of two distinct universal shade resin composites (OMNICHROMA® and ONEshade™) following immersion in staining solution and their microhardness during thermocycling. Methods: For color matching evaluation, forty maxillary sound human premolars were c…	Color; Composite; Microhardness; Shade; Staining; Thermocycling	Article	https://www.scopus.com/inward/record.uri?eid=2-s2.0-105010155528&doi=10.1186%2Fs12903-025-06424-1&partnerID=40&md5=722400755873a2012dee15f86ba58a8f	Exclude	No ΔE00	In vitro	Yes	No	tea and thermocycling (2 separate protocols)	omnichroma and altro one	single-shade (the same ones)	spectrophotometer, ΔE and visual evaluation	extracted human premolars and composite discs for microhardness, variation evaluated with classical ΔE CIE L*a*b*
Effect of additional polishing on the color stability and surface roughness of single-shade resin composites	Bulut, A.; Bala, O.; Sari, C.; Akgül, S.	BMC Oral Health	2025	25	1	nan-nan	10.1186/s12903-025-06279-6	Background: The aim was to examine the effect of three polishing systems (TwistDia, SuperSnap, and Opti 1Step) and additional polishing on the surface roughness and color change of two universal resin composites (OptiShade and Omnichroma) immersed in coffee. Methods: A total of 80 samples were prepared, 40 samples for each of the resin composites (n:10). For the control group no polishing step wa…	Chameleon effect; Color; Dental Polishing; Resin composite; Surface properties	Article	https://www.scopus.com/inward/record.uri?eid=2-s2.0-105010124176&doi=10.1186%2Fs12903-025-06279-6&partnerID=40&md5=e1f3b07b4378dc77b59795fc8d51fedc	Exclude	No ΔE00	In vitro	Yes	No	coffee and then additional polishing	omnichroma and optishade	single-shade (the same ones, but with different polishing protocols)	spectrophotometer and ΔE	composite samples, variation evaluated with classical ΔE CIE L*a*b*
Color matching and translucency of single-shade resin composites: effects of restoration thickness, background shade, and aging	Mohammadipour, H.S.; Yazdi, S.S.; Mashhad, M.J.M.; Babazadeh, S.; Shahri, A.	BMC Oral Health	2025	25	1	nan-nan	10.1186/s12903-025-05975-7	Background: Achieving a seamless color match in resin composite restorations remains a significant clinical challenge due to variations in tooth structure and background shades. The aim of this in vitro study was to assess the effect of background shade, thermal aging, and composite thickness on color matching and translucency of three single-shade resin composites. Methods: A total of 72 resin c…	Blending effect; CIELAB; Color adjustment potential; Resin composite; Translucency	Article	https://www.scopus.com/inward/record.uri?eid=2-s2.0-105003201689&doi=10.1186%2Fs12903-025-05975-7&partnerID=40&md5=c47a46c0f502fc91080d8a6629c21182	Exclude	No ΔE00	In vitro	Yes	No	thermocycling	omnichroma, charisma diamond one and charisma topaz one	single-shade (the same ones)	spectrophotometer and ΔE	composite samples in the form of discs with 2 different thicknesses and three background shades, variation evaluated with classic ΔE CIE L*a*b*
Effect of opalescence in resin-based dental composites on the active color matching ability	Chang, J.; Lim, B.-S.; Chung, S.H.; Moon, W.	BMC Oral Health	2025	25	1	nan-nan	10.1186/s12903-024-05233-2	Objective: This study aims to evaluate the influence of opalescence in the color matching ability of dental composites. Methods: Single-disc samples were prepared using 10 commercially available composites (6 conventional, 3 simplified-shade, and 1 single-shade). Dual-color samples were created using Omnichroma, Ceram.X Sphere TEC (A3 shade), and DenFil (B2/C2 shade), with various cavity diameter…	Color difference; Color matching ability; Opalescence; Resin composite; Shade; Translucency	Article	https://www.scopus.com/inward/record.uri?eid=2-s2.0-105000368192&doi=10.1186%2Fs12903-024-05233-2&partnerID=40&md5=497e39ad0c75411a3c77c1c373e43f55	Exclude	No aging/exposure	In vitro	Yes	No	/	omnichroma	multi-shade	spectrophotometer and ΔE (calculated between the two initial conditions)	composite resin samples in the form of discs, initial color matching evaluation only (no protocol and no stability)
Instrumental and visual evaluation of the color adjustment potential of a recently introduced single‑shade composite resin versus multishade composite resins	Zhu, J.; Xu, Y.; Li, M.; Huang, C.	Journal of Prosthetic Dentistry	2025	134	3	832-839	10.1016/j.prosdent.2023.09.037	Statement of problem: Single-shade composite resins simplify the process of shade selection by providing a narrow range of color but the ability to simulate all shades. However, evidence is limited for the color shifting ability of a newly developed single‑shade composite resin. Purpose: The purpose of this in vitro study was to evaluate the instrumental color adjustment potential (CAP-I) and vis…		Article	https://www.scopus.com/inward/record.uri?eid=2-s2.0-85175452534&doi=10.1016%2Fj.prosdent.2023.09.037&partnerID=40&md5=f5ed699613ec7ea3e75090427689d303	Exclude	No aging/exposure	In vitro	Yes	No	/	charisma diamond one	4 multi shade	spectroradiometer, ΔE (calculated between the two initial conditions) and visual evaluation	composite resin samples, evaluation of initial color matching only (no protocol and no stability)
Evaluation of Color Stability of Monochromatic Resin Composite Restorations After Repair Procedure	Òzyurt, E.; Yilmaz, N.A.; Silkü, A.; Erten Can, H.	Selcuk Dental Journal	2025	12	2	309-312	10.15311/selcukdentj.1568356	Backgrounds: The aim of the study was to evaluate the color stability after the repair procedure with current single-shade resin composites. Methods: There were used one resin composite (Clearfill Majesty Esthetic) as substrate and two one-shade resin composites (Omnichroma, ZenChroma) as repair materials. For each of the 3 composites used in the study, 18 samples (2 mm thickness, 6 mm diameter) …	Coffee; Color; Dental restoration repair; Monochromatic resin	Article	https://www.scopus.com/inward/record.uri?eid=2-s2.0-105014736331&doi=10.15311%2Fselcukdentj.1568356&partnerID=40&md5=50ce248e76e508eda58b9f5cf79667e1	Exclude	Not peer-reviewed	In vitro	Yes	Yes	coffee, tea and distilled water (control)	omnichroma and zenchroma	multi-shade	spectrophotometer and ΔE	composite resin samples (starting with a conventional multishade substrate, i.e., base discs representing an "old filling" to be repaired are made, and the repair is then performed on these). Conference abstract: comparison between repaired samples and then with control samples (only one material), then aged/exposed
Impact of kombucha, coffee, and turmeric beverages on the color stability of a single-shade versus a multi-shade resin-based composite	Yeslam, H.E.; Bakhsh, A.F.	PeerJ	2025	13		1-26	10.7717/peerj.19759	Currently, patients place great significance on both the appearance and health benefits of dental treatments. Single-shade resin-based composites (RBC) are commonly used in clinical practice, but various popular caffeinated and healthy drinks can lead to staining. This study aimed to compare the resistance of a newly introduced single-shadeRBC with an advanced polymerization system (APS) to turme…	Color change; Composite resin; Esthetics; Esthetics; Nanofilled composite; Probiotic drinks; Restorative dentistry; Single-shade composite; Staining; Turmeric	Article	https://www.scopus.com/inward/record.uri?eid=2-s2.0-105013030147&doi=10.7717%2Fpeerj.19759&partnerID=40&md5=5b21119dc89b1c1704598f25dca2a74d	Include		In vitro	Yes	Yes	turmeric, kombucha and coffee	vitra APS unique	multi-shade	spectrophotometer and ΔE	composite resin samples
Can a single-shade resin composite mask darkened teeth in a veneer restoration? A clinical case report	Ramos, A.B.; Barquete, C.G.; Pinhão, M.J.B.	British Dental Journal	2025	239	1	31-33	10.1038/s41415-025-8661-z	The use of single-shade dental composites is a promising alternative to multi-shade resin-based composite (RBC). These materials are distinguished by an absence of pigments in their composition, enhancing colour stability, simplifying shade matching and reducing costs. These new strategies are increasingly used to achieve a technical simplification. This study reports a case of a direct composite…		Article	https://www.scopus.com/inward/record.uri?eid=2-s2.0-105010614616&doi=10.1038%2Fs41415-025-8661-z&partnerID=40&md5=dd08f06cc9fd94e62f0e9668bcc05af3	Exclude		Other							reason for exclusion case report
Effect of Bleaching on Surface Roughness of Universal Composite Resins After Chlorhexidine-Induced Staining	Aksoy Vaizoğlu, G.	Dentistry Journal	2025	13	7	nan-nan	10.3390/dj13070277	Objective: The aim of this study was to compare the surface roughness of a conventional composite resin, a one-shade universal composite resin, and a group-shade universal composite resin after bleaching. Methods: A conventional composite resin, Clearfill, and the universal composite resins Omnichroma and Optishade were prepared into discs (2 × 8 mm), with a total of 90 discs. Each group (30) con…	3D profilometer; CHX solution; office bleaching; surface roughness; universal composite resin	Article	https://www.scopus.com/inward/record.uri?eid=2-s2.0-105011492045&doi=10.3390%2Fdj13070277&partnerID=40&md5=41357f152127320e905214524160efa6	Exclude	No ΔE00	In vitro	Yes	No	chlorhexidine and then bleaching	omnichroma	multi-shade		reason for exclusion: assessment of surface roughness variation
Color stability and surface roughness of novel single-shade universal composite resins exposed to staining solutions: an in vitro study	Janson, M.; Liebermann, A.; Schoppmeier, C.M.	Saudi Dental Journal	2025	37	4	nan-nan	10.1007/s44445-025-00035-w	This study investigated the color stability and surface roughness of three novel single-shade universal composites after exposure to common staining solutions. A total of 120 specimens (n = 40 per composite) were fabricated from Transcend Universal Composite (TRA), Ecosite One (ECO), and Clearfil Majesty ES-2 Universal (CLA). Specimens were stored at 37 °C in four different staining solutions (ar…	Color stability; eLAB system; Single-shade universal composites; Staining solutions; Surface roughness	Article	https://www.scopus.com/inward/record.uri?eid=2-s2.0-105010634896&doi=10.1007%2Fs44445-025-00035-w&partnerID=40&md5=b063efe4bba47d653a29f5c32698e33b	Include		In vitro	Yes	Yes	coffee, red wine, matcha tea, and artificial saliva (control)	clearfil majesty ES-2 universal, ecosite one and transcend universal composite	single-shade (the same ones)	eLAB digital photographic system and ΔE	composite resin samples
The effect of thermal aging on the color matching of Class III and Class V restorations with universal resin composites in various-shade human teeth: an instrumental and visual evaluation	Ozdemir, S.B.; Ozdemir, B.	Clinical Oral Investigations	2025	29	7	nan-nan	10.1007/s00784-025-06439-6	Objectives: This in vitro study aimed to assess the color matching of two single-shade and one group-shade universal composite resins for Class III and Class V restorations in extracted human teeth of different shades and evaluate the impact of thermal aging on these restorations using both instrumental and visual methods. Materials and Methods: Forty-five extracted human central incisors in a ra…	Color; Esthetics; Resin composite; Spectrophotometry	Article	https://www.scopus.com/inward/record.uri?eid=2-s2.0-105009206608&doi=10.1007%2Fs00784-025-06439-6&partnerID=40&md5=1d5a4b9c9fe0e3acf48cb95661e47f27	Exclude	No ΔE00	In vitro	Yes	No	thermocycling	zenchroma and charisma diamond one	group-shade (covers multiple tooth shades with a single color family)	spectrophotometer, ΔE and visual evaluation	extracted human teeth, color-matching-only evaluation of single-shade and group-shade universal composites in Class III and V restorations on extracted human teeth of different shades, before and after thermal aging.
Color Matching and Stability of Single-Shade Chameleon Dental Composites: A Systematic Review	Chaple Gil, A.; Caviedes, R.; Bersezio, C.; Martín, J.; Fernández-Godoy, E.; Angel, P.	Journal of Esthetic and Restorative Dentistry	2025	37	7	1838-1847	10.1111/jerd.13461	Objective: This systematic review evaluates the color-matching ability (ΔE<inf>00</inf> values) and chromatic stability of single-shade chameleon dental resin composites in restorative dentistry. Methods: A comprehensive search of PubMed, Scopus, Web of Science, Embase, and Cochrane Library was conducted following PRISMA guidelines. Studies assessing color adaptation and stability of single-shade…	chameleon dental resin composites; chromatic stability; color matching; restorative dentistry; single-shade composites; ΔE values	Article	https://www.scopus.com/inward/record.uri?eid=2-s2.0-105000823852&doi=10.1111%2Fjerd.13461&partnerID=40&md5=58932d57f6ffdfe417c12a95b3f2db63	Exclude	Review/Editorial	Other							reason for exclusion: systematic review
At-Home and In-Office Bleaching Protocols on the Color Match of Restorations Made With Single-Shade Composites	Ramos, L.V.; Aparicio, D.F.R.; Faria-e-Silva, A.L.; do Prado, M.; Braga Pintor, A.V.B.; Magno, M.B.	Journal of Esthetic and Restorative Dentistry	2025	37	6	1567-1574	10.1111/jerd.13437	Objective: This study evaluated the color match of restorations made with single-shade composites following two protocols of tooth bleaching. Materials and Methods: Cavities in the cervical third of bovine crowns were restored using single-shade composites (Omnichroma or Vittra Unique) or a multi-shade composite restoration strategy (Filtek Z350 XT). The color of both the restoration and the midd…	color; composite resins; hydrogen peroxide; tooth bleaching	Article	https://www.scopus.com/inward/record.uri?eid=2-s2.0-85218819184&doi=10.1111%2Fjerd.13437&partnerID=40&md5=3254a7fbe13e8b198cfdfb044c1c2570	Exclude	Color matching only – no evaluation of stability	In vitro	Yes	No	bleaching (professional and domiciliary)	omnichroma, vitra APS unique and multishade	tooth	spectrophotometer and ΔE	bovine teeth, ΔE00 does not measure the variation in colour of the single sample over time, but the chromatic difference between two surfaces at the same time: composite and surrounding enamel, evaluation of chromatic correspondence between tooth and restoration only
Color Match of Single-Shade Versus Multi-Shade Resin Composites: A Systematic Review With Meta-Analysis	Forabosco, E.; Josić, U.; Consolo, U.; Generali, L.; D'Alessandro, C.; Breschi, L.; Checchi, V.	Journal of Esthetic and Restorative Dentistry	2025	37	6	1443-1451	10.1111/jerd.13444	Objective: To address the following PICOS question: Can single-shade resin composites achieve a color match comparable to multi-shade composites in tooth restoration?. Materials and Methods: A comprehensive search was conducted across multiple electronic databases to identify in vitro and clinical studies evaluating the color match in tooth restoration, in terms of CIELAB (ΔE<inf>ab</inf>) and/or…	color match; direct restoration; meta-analysis; multi-shade; resin composite; single-shade; systematic review	Review	https://www.scopus.com/inward/record.uri?eid=2-s2.0-85218257227&doi=10.1111%2Fjerd.13444&partnerID=40&md5=a5e7da503dd3ddbfdf4857c210d02e1d	Exclude	Review/Editorial	Other							reason for exclusion: systematic review
The Effect of Plaque Detectors on the Color Stability of Two Types of Restorative Materials	Mazzitelli, C.; Paolone, G.; Josić, U.; Mancuso, E.; Vichi, A.; Pastremoli, G.; Mazzoni, A.; Breschi, L.; Maravic, T.	Journal of Esthetic and Restorative Dentistry	2025	37	6	1530-1538	10.1111/jerd.13420	Objective: To investigate the color stability of a one-shade resin-based composite material (RC) and a glass-ionomer cement (GIC) after staining with plaque detectors (PDs) with different formulations and delivery forms. Materials and Methods: Rectangular-shaped specimens (7 × 3 × 2 mm) were produced with RC (Venus Diamond One, Kulzer) and GIC (Fujy IX GP, GC) (n = 30). Further, the following PDs…	color stability; colorimeter; glass-ionomer cement; plaque detector; resin composite	Article	https://www.scopus.com/inward/record.uri?eid=2-s2.0-85216123714&doi=10.1111%2Fjerd.13420&partnerID=40&md5=ea5265a521d14840bcbfd7b316f268c2	Exclude	Material not composite	In vitro	Yes	Yes	repeated applications of plaque disclosing agents + repolishing + immersion in artificial saliva	venus diamond one	glass ionomer cement	colorimeter and ΔE	reason for exclusion: comparison with glass ionomer cement
Esthetic Outcome of a Universal Shade Resin Composite Placed Before Nonvital Tooth Bleaching	Ruaydee, T.; Saikaew, P.; Panpisut, P.; Kawamoto, C.; Tomokiyo, A.; Sano, H.	Operative Dentistry	2025	50	3	245-250	10.2341/24-099-T	OBJECTIVE: In this case report, we describe the use of a universal shade resin composite to restore a discolored tooth before nonvital tooth bleaching. The intent of this procedure is to maintain an acceptable color match, eliminating the need for subsequent replacement of the restoration after bleaching. METHODS: A substantial defective Class IV resin composite was removed from a discolored, end…		Article	https://www.scopus.com/inward/record.uri?eid=2-s2.0-105010242712&doi=10.2341%2F24-099-T&partnerID=40&md5=a93e8bcbde1bc013ef9e08264913b632	Exclude	Not peer-reviewed	Other							reason for exclusion case report
Clinical Implications of Color Adjustment in Single-Shade Resins Post-Dental Bleaching: A Systematic Review	Miranda, S.B.; Leal, C.D.F.C.; Lins, R.B.E.; Montes, M.A.J.R.	Journal of Clinical Medicine	2025	14	9	nan-nan	10.3390/jcm14093194	Background: Tooth bleaching can compromise the color match between dental tissues and restorations. Single-shade resin-based composites (RBCs) have been developed to simplify shade matching; however, their performance after dental bleaching remains uncertain. Objectives: This study aimed to evaluate the ability of single-shade RBCs to adapt to the color of the dental substrate after dental bleach…	color; composite resins; systematic review; tooth bleaching	Review	https://www.scopus.com/inward/record.uri?eid=2-s2.0-105004826524&doi=10.3390%2Fjcm14093194&partnerID=40&md5=9a0229c9109ba4d7959bf2c006b24ac0	Exclude	Review/Editorial	Other							reason for exclusion: systematic review
Clinical Evaluation of Color Stability of Direct Composite Resin Veneers in Vital Anterior Teeth	Mohammed, M.A.E.G.; El-Saied, H.Y.; Shalaby, M.E.-E.	Ain Shams Dental Journal (Egypt)	2025	37	1	171-182	10.21608/asdj.2024.305747.1384	Aim: to evaluate the color stability of direct composite resin veneers over an 18-month evaluation periods in vital anterior teeth. Materials & Methods: The studied samples consisted of 88 discolored vital anterior teeth in 20 patients aged between 18–40 years, these cases were divided into two groups: Group 1: OMNICHROMA (single shade) supra nano filled composite, and Group 2: Ceram. x spectra (…	Clinical; Color Stability; Composite; Single Shade; Veneers	Article	https://www.scopus.com/inward/record.uri?eid=2-s2.0-105002085726&doi=10.21608%2Fasdj.2024.305747.1384&partnerID=40&md5=2117f44e53a7badad1ee4c114eb30989	Exclude	No ΔE00	Clinical	Yes	No	environmental exposure	omnichroma	multi-shade	spectrophotometer and ΔE	prospective in vivo clinical study, with 18 months follow-up on real patients (20 patients), change assessed with classic ΔE CIE L*a*b*
The color-matching ability of single-shade universal composites in extracted human teeth	Koi, K.; Amaya-Pajares, S.P.; Kawashima, S.; Arora, G.; Ferracane, J.; Watanabe, H.	Journal of Esthetic and Restorative Dentistry	2025	37	2	456-464	10.1111/jerd.13291	Objectives: To evaluate the color-match with extracted natural teeth of three single-shade universal composites, a group-shade universal composite, and a highly translucent-shade conventional composite. Methods: Twenty extracted human teeth were divided into light- and dark-shade groups (n = 10, LSG and DSG). A preparation was restored with the 3 single-shade universal composites, OMNICHROMA (OMC…	color blending; composite resins; humans; single-shade; spectrophotometry; structural color; translucency	Article	https://www.scopus.com/inward/record.uri?eid=2-s2.0-85200004574&doi=10.1111%2Fjerd.13291&partnerID=40&md5=a3db930f7aac8f021bd10f60e19f7514	Exclude	No aging/exposure	In vitro	Yes	No	/	omnichroma, essentia u and admira fusion x-tra U	group-shade (covers multiple tooth shades with a single color family)	spectrophotometer and ΔE (calculated between the two initial conditions)	extracted human teeth, initial color matching evaluation only (no protocol and no stability)
Influence of in-office whitening on the color matching and surface characteristics of single-shade resin composites	Sugimura, R.; Takamizawa, T.; Aoki, R.; Muto, R.; Hirokane, E.; Kurokawa, H.; Kitahara, N.; Miyazaki, M.	Journal of Esthetic and Restorative Dentistry	2025	37	2	423-439	10.1111/jerd.13279	Objective: The color matching of single-shade resin composites after in-office whitening was investigated. Materials and Methods: Four single-shade resin composites were used. A total of 35% hydrogen peroxide was used as the whitening agent. The resin composite was placed in a cavity of an artificially discolored bovine tooth. The color differences between the restoration and surrounding enamel b…	color matching; color stability; in-office whitening; single-shade resin composite	Article	https://www.scopus.com/inward/record.uri?eid=2-s2.0-85198505806&doi=10.1111%2Fjerd.13279&partnerID=40&md5=7e4311224d0af1ee8941029203911a9b	Include		In vitro	Yes	Yes	professional bleaching	single-shade (not specified in the abstract)	single-shade	spectrophotometer and ΔE	artificially discolored bovine teeth (double comparison, first restoration versus surrounding enamel and then composite alone)
Comparison of Color Stability Between Single-Shade and Conventional Composite Resins Following Immersion in Staining Solutions of Coffee, Cola, and Distilled Water	Alshehri, A.; Binalrimal, S.; Alrumi, L.; Alhabeeb, Y.Y.; Murshid, L.E.; Alhalabi, F.; AlQahtani, A.A.; Mustafa, M.	Medical Science Monitor	2025	31		nan-nan	10.12659/MSM.946784	Background: This in vitro study aimed to compare the color stability and the effect of polishing on single-shade and conventional resin-based composite after immersion in commonly consumed beverages over certain time intervals. Material/Methods: We prepared 120-disc specimens using 2 universal single-shade and 2 conventional composite resins (n=30) and then each group was divided into 3 groups of…	Color; Color Perception; Composite Resins; Solutions; Staining and Labeling	Article	https://www.scopus.com/inward/record.uri?eid=2-s2.0-85217757871&doi=10.12659%2FMSM.946784&partnerID=40&md5=73411d9028272705d5e14ed47dbd91fa	Exclude	No ΔE00	In vitro	Yes	No	coffee, cola and distilled water (control)	2 single-shade	2 multi-shade	spectrophotometer and ΔE	composite resin specimens in the form of discs, variation evaluated with classical ΔE CIE L*a*b*
Can charcoal-based dentifrices change the color stability and roughness of bleached tooth enamel and resin composites?	Campolina, M.G.; Souza, P.A.N.D.; Dietrich, L.; Soares, C.J.; Carvalho, C.N.; Carlo, H.L.; Silva, G.R.	Journal of Clinical and Experimental Dentistry	2025	17	2	e149-e159	10.4317/jced.62319	Background: Given the increasing prevalence of individuals using charcoal-based dentifrices over extended periods without professional oversight, concerns have emerged regarding their potential effects. This study aimed to investigate the influence of different charcoal-based products on color change (ΔE00), gloss stability, and surface roughness of dental enamel (Intact or bleached) and resin co…	Activated charcoal toothpaste; color change; gloss; roughness; tooth abrasion	Article	https://www.scopus.com/inward/record.uri?eid=2-s2.0-85216969308&doi=10.4317%2Fjced.62319&partnerID=40&md5=4bd6ac17c8be80f4431d4c43b810bfd2	Exclude	No aging/exposure	In vitro	Yes	No	12-month simulation of toothbrushing with toothpastes (conventional and charcoal-based)	single-shade (not specified in the abstract)	different composites including bulk-fill	spectrophotometer and ΔE	bovine crowns restored with different types of composites, presence of an unsuitable material, however the others can be considered since the results are different for each material, but still excluded because it is based on mechanical aging from brushing with charcoal toothpaste; it does not evaluate artificial aging or environmental exposure according to the criteria (thermocycling, UV, immersi…
Stability of Optical and Mechanical Properties in Multi-Shade, Group-Shade, and Single-Shade Resin Composites	Gunawan, V.; Choi, J.J.E.	International Journal of Dentistry	2025	2025	1	nan-nan	10.1155/ijod/3647128	Objectives: To investigate the effect of various immersion media on the optical, mechanical, and surface properties of multi-shade (MS), group-shade (GS), and single-shade (SS) dental resin composite (RC). Materials and Methods: Three different RCs (MS, GS, and SS) were involved in this study (n = 8/group). Rectangular specimens (10 mm × 10 mm × 2 mm) were fabricated and thermocycled in artificia…	mechanical properties; optical properties; resin composite; restorative; single-shade; universal-shade	Article	https://www.scopus.com/inward/record.uri?eid=2-s2.0-105008868543&doi=10.1155%2Fijod%2F3647128&partnerID=40&md5=882dd2f1e15d7785306285b11dcbdc6f	Include		In vitro	Yes	Yes	thermocycling in three immersion solutions: artificial saliva, black coffee, and red wine	single-shade (not specified in the abstract)	multi-shade and group-shade	spectrophotometer and ΔE	rectangular composite resin samples
Influence of depth and translucency on the color matching of single-shade resin composites: An in vitro study	Fernandes-e-Silva, P.; Furtado, M.D.; Da Silva, A.F.; Piva, E.; Boscato, N.; Da Rosa, W.L.O.	Brazilian Dental Journal	2025	36		nan-nan	10.1590/0103-644020256074	To evaluate whether the depth and translucency of the restoration influence the color matching of single-color resin composites, cylindrical cavities (2-and-4 mm depths) were prepared in acrylic teeth 62 shade (n=10). Restorations were performed with single-shade resin composites (OC: Omnichroma, Tokuyama; VU: Vittra APS Unique, FGM) and a control multi-shade (EO: Estelite Omega, Tokuyama). The c…	blending effect; chameleon effect; monochromatic resin composite; structural color	Article	https://www.scopus.com/inward/record.uri?eid=2-s2.0-105003020786&doi=10.1590%2F0103-644020256074&partnerID=40&md5=e90c5308224d2aec62bef500c417fa5d	Exclude	No aging/exposure	In vitro	Yes	No	/	omnichroma and vittra APS unique	multi-shade	spectrophotometer, ΔE (calculated between the two initial conditions) and visual analysis	artificial acrylic teeth, initial color matching evaluation only (no protocol and no stability)
Shade Matching of Omnichroma (One Shade Universal Composite) Versus a Microhybrid Composite in Class V Restorations	NCT04129047,		2019					Background and rationale: Research question: In class V restorations will there be a difference in shade matching between Omnichroma (one shade) universal composite and a microhybrid (multiple shade) universal composite? Statement of the problem: The shade selection is carried out subjectively with a visual shade guide and generally under inadequate light conditions, which can lead to errors in c…		JOUR	https://www.cochranelibrary.com/central/doi/10.1002/central/CN-02001067/full	Exclude	No ΔE00	Randomized trial	Yes	No	environmental exposure over time	omnichroma	multi-shade	instrumental evaluation (RAW photography + Photoshop + Digital Color Meter) and visual evaluation	patients undergoing Class V cavity restorations, scheduled for 3- and 6-month clinical follow-ups, randomization of the intervention (each tooth/patient is randomly assigned to a treatment group), change assessed with classic ΔE CIE L*a*b*
A clinical trial of color matching performance of a single shade composite	Dondi Dall'orologio, G; Fazzi, F		2019	98	Spec Iss B			Abstract Body: Recently, a new resin composite has been developed based on a concept that involves structural coloration, induced by the uniform round sized supra‐nano spherical filler (260nm SiO2‐ZrO2), claiming the chance of using only one shade. Objective: to investigate the clinical behavior of the new product (OM) in comparison with an ormocer material (AD)consisting of an inorganic‐organic …		JOUR	https://www.cochranelibrary.com/central/doi/10.1002/central/CN-02361914/full	Exclude	No aging/exposure	Clinical	Yes	No	environmental exposure over time, evaluation after 3–7 days from the placement of the restorations, to allow post-polymerization stabilization and rehydration.	omnichroma	multi-shade	calibrated spectrophotometer and ΔE (calculated between the two initial conditions)	20 patients with 26 Class III and 14 Class V restorations (each patient received both materials on two different teeth), short-term evaluation 3-7 days, initial color matching evaluation only
Clinical performance of one shade universal composite resin and nanohybrid composite resin as full coronal esthetic restorations in primary maxillary incisors: a randomized controlled trial	Zulekha,; Vinay, C; Uloopi, KS; RojaRamya, KS; Penmatsa, C; Ramesh, MV		2022	40	2	159‐164	10.4103/jisppd.jisppd_151_22	BACKGROUND: Strip crowns are the first treatment of choice for restoring anterior teeth affected with early childhood caries. However, shade matching of resin composites is still an issue. The broad color matching ability of a recently introduced single shade composite, Omnichroma eliminates the need for shade‐matching procedure, reduces composite inventory, and minimizes chair‐side time. AIM: Th…	*dental caries /therapy; *incisor; Child; Child, Preschool; Color; Composite Resins [therapeutic use]; Controlled study; Dental Caries [therapy]; Dental Restoration, Permanent [methods]; Dental procedure; Dental restoration; Esthetics, Dental; Human; Humans; Incisor; Preschool child; Procedures; Randomized controlled trial; United States	JOUR	https://www.cochranelibrary.com/central/doi/10.1002/central/CN-02427503/full	Exclude	No ΔE00	Randomized trial	Yes	No	environmental exposure over time with 6-month and 12-month follow-up	omnichroma	multi-shade	the chromatic variation was evaluated only subjectively	children aged 3–5 years with multi-surface decayed upper deciduous incisors restored with strip crowns in a randomized split-mouth study in which each patient received both materials.
Effect of Using Shade Blocker Versus Chameleon Effect of Two Single Shade of Resin Composite in Class IV Restorations	NCT05315518,		2022					The color matching of both groups will be evaluated visually using modified USPH criteria	Tooth Discoloration	JOUR	https://www.cochranelibrary.com/central/doi/10.1002/central/CN-02388137/full	Exclude	Not peer-reviewed	Randomized trial	Yes	No				visual evaluation	unpublished results and visual evaluation
Effect of coffee on color stability and surface roughness of newly introduced single shade resin composite materials	Rohym, S; Tawfeek, HEM; Kamh, R		2023	23	1	236	10.1186/s12903-023-02942-y	BACKGROUND: Dentists started to follow the era of using single‐shade resin composite restorations to avoid color shade selection. Our study was done to evaluate and compare the color stability of two single‐shade resin composite materials. METHODS: Sixty samples were randomly allocated into two main groups (n = 30) according to the composite resin used: Group O: (Omnichroma) samples and Group V: …	Coffee; Color; Composite Resins; Humans; Materials Testing; Surface Properties	JOUR	https://www.cochranelibrary.com/central/doi/10.1002/central/CN-02553148/full	Include		In vitro	Yes	Yes	coffee or distilled water (control)	omnichroma and venus Pearl	single-shade (the same ones)	spectrophotometer and ΔE	composite resin samples
Clinical evaluation of the match and color stability between one shade composite resin and teeth	RBR-8yjfpmk,		2023					INTERVENTION: This is a blinded two‐arm randomized controlled clinical trial. Participants with non‐carious cervical lesions in different quadrants will undergo the interventions. The study will have two groups: Group 1: Omnichroma Resin and Group 2: Vittra Resin. The quadrants and treatments will be randomized by lottery, so that the same patient receives both treatments. The 94 participants wil…		JOUR	https://www.cochranelibrary.com/central/doi/10.1002/central/CN-02586572/full	Exclude	Not peer-reviewed	Randomized trial	Yes	Yes	environmental exposure, scheduled follow-up at 7, 30, 90, and 180 days post-restoration.	omnichroma and vittra APS Unique	single-shade (the same ones)	spectrophotometer, ΔE and visual analysis	randomized, double-blind, controlled clinical trial with 180-day follow-up, reason for exclusion: ongoing study that does not report any numerical data or statistical results.
Color match analysis of single-shade and multi-shade composite resins using spectrophotometric and visual methods after bleaching	Cubukcu, I; Gundogdu, I; Gul, P		2023	42	6	826‐834	10.4012/dmj.2023-115	The aim of this study is to evaluate the color match of the materials after the staining and bleaching procedures applied to the teeth restored with single‐shade and multi‐shade composite resins. Cavities prepared on the facial surface of human incisors were restored with two different composite resins. After 24 h, the color matching parameters between the initial filling‐tooth of the samples wer…	*Dental Caries; *Tooth Bleaching; Color; Composite Resins; Humans; Incisor; Materials Testing; Spectrophotometry	JOUR	https://www.cochranelibrary.com/central/doi/10.1002/central/CN-02649732/full	Exclude	No ΔE00	In vitro	Yes	No	artificial coloring and then domiciliary and professional whitening	omnichroma	multi-shade	spectrophotometer, ΔE and visual evaluation	extracted human incisors, variation assessed with classic ΔE CIE L*a*b*
Evaluation of 2-year Clinical Performance of Two Different Single Color Universal Composite Resin Restorative Materials	NCT06125132,		2023					Dentists have recently preferred to use composite materials and restorative techniquesthat allow the use of simplified clinical protocols in order to reduce the time thepatient spends in the dentist's chair and minimize technical sensitivity. Color selectionin the clinic is a very sensitive process and is affected by environmental factors andoperator‐related variables. This has led to the develop…	Tooth Discoloration; Tooth Wear	JOUR	https://www.cochranelibrary.com/central/doi/10.1002/central/CN-02651682/full	Exclude	No ΔE00	Clinical	Yes	No	environmental exposure	omnichroma and zenchroma	multi-shade	visual evaluation	a prospective in vivo clinical study with a 24-month follow-up of restorations of non-carious cervical lesions (Class V) in adult patients
Evaluation the color match of two single shade resin composites; Charisma Diamond ONE and Charisma Topaz ONE	IRCT20221024056284N1,		2023					INTERVENTION: The use of Charisma Diamond ONE single shade composite from culzer company in class 5 restorations. CONDITION: Class 5 dental caries. ; Dental caries PRIMARY OUTCOME: Color on the red‐green axis (a). Timepoint: The color of tooth is measured before the intervention and the color of the restoration is measured 24 hours after the restoration. Method of measurement: Spectrophotometry. …		JOUR	https://www.cochranelibrary.com/central/doi/10.1002/central/CN-02577217/full	Exclude	No aging/exposure	Clinical	Yes	No	24-hour evaluation after restoration to stabilize post-polymerization color	charisma diamond one and charisma topaz one	single-shade (the same ones)	spectrophotometer, ΔE (calculated between the two initial conditions) and visual analysis	prospective in vivo clinical study on adult patients with cervical caries (Class V) restored with one-shade composites. Short-term evaluation (24 hours), initial color match evaluation only (no protocol and no stability)
Color evaluation of a one-shade used for restoration of non-carious cervical lesions: an equivalence randomized clinical trial	Favoreto, MW; de Oliveira de Miranda, A; Matos, TP; de Castro, ADS; de Abreu Cardoso, M; Beatriz, J; Collantes-Acuña, J; Reis, A; Loguercio, AD		2024	24	1	1464	10.1186/s12903-024-05108-6	BACKGROUND: Obtaining a perfect color match with resin composite presents a significant challenge. The chameleon effect has enabled resin composite to mimic the color of the adjacent tooth structure in vitro. This double‐blind, split‐mouth and equivalent randomized clinical trial evaluated the color matching of one‐shade resin composite with chameleon effect versus multi‐shade resin composite in …	*Color; *Composite Resins [chemistry, therapeutic use]; *Dental Restoration, Permanent [methods]; *Tooth Cervix [pathology]; *color; *dental restoration; *tooth cervix; Adult; Chemistry; Controlled study; Double blind procedure; Double‐Blind Method; Female; Human; Humans; Male; Middle Aged; Middle aged; Pathology; Procedures; Prosthesis Coloring; Prosthetic procedure; Randomized controlled trial;…	JOUR	https://www.cochranelibrary.com/central/doi/10.1002/central/CN-02789647/full	Exclude	No ΔE00	Randomized trial	Yes	No	environmental exposure, scheduled follow-up at 7 days, 6 months, 12 months and 18 months post-restoration	vittra unique	vitra APS	spectrophotometer, ΔE and visual evaluation	in vivo clinical study on restorations of non-carious cervical lesions, follow-up up to 18 months, evaluation of initial color matching only (no protocol and no stability), the evaluations on colour stability were based on visual clinical observations according to the FDI criteria
Color Match of a Universal-shade Composite Resin for Restoration of Non-carious Cervical Lesions: an Equivalence Randomized Clinical Trial	Miranda, AO; Favoreto, MW; Matos, TP; Castro, AS; Kunz, P; Souza, JL; Carvalho, P; Reis, A; Loguercio, AD		2024	49	1	20‐33	10.2341/23-021-C	PURPOSE: The objective of this double‐blind, split‐mouth, randomized clinical trial was to evaluate the color match of a single‐shade composite resin Admira Fusion X‐tra in comparison with a multi‐shade composite resin Admira Fusion in non‐carious cervical lesion restorations (NCCLs). METHODS AND MATERIALS: One hundred and twenty restorations were performed on NCCLs with two restorative materials…	*Composite Resins [therapeutic use]; *Dental Restoration, Permanent [methods]; *color; *dental caries; *shade; Adult; Article; Chi square distribution; Cofferdam; Color; Dental Marginal Adaptation; Dental Materials; Double blind procedure; Enamel; Follow‐Up Studies; Human; Middle aged; Mouth cavity; Operative dentistry; Randomized controlled trial; Resin Cements; Spectrophotometer	JOUR	https://www.cochranelibrary.com/central/doi/10.1002/central/CN-02633403/full	Exclude	No aging/exposure	Randomized trial	Yes	No	environmental exposure over time, evaluation after 7 days	admira fusion x-tra (VOCO: one shade)	admira fusion (multi-shade)	digital spectrophotometer, ΔE (calculated between the two initial conditions) and visual evaluation	in vivo clinical study on restorations of non-carious cervical lesions (each patient received two restorations on different teeth) short follow-up at 7 days, evaluation of initial color match only
Single Shade Composite Resin color camouflage: randomized clinical trial	RBR-8m2fv2b,		2024					INTERVENTION: A prospective randomized clinical trial involving 24 patients with incisal wear will be conducted to test and compare the color matching of three single‐shade composite resins (Charisma Diamond One, Kulzer, Japan; Omnichroma, Tokuyama, Japan (control); Essencia Universal, GC, Japan) (n=16 teeth per group, 8 patients per group). The resins will be previously randomized by simple draw…		JOUR	https://www.cochranelibrary.com/central/doi/10.1002/central/CN-02741479/full	Exclude	Not peer-reviewed	Randomized trial	Yes	No	environmental exposure over time, evaluation after 7 days	omnichroma, charisma diamond one and essentia universal	single-shade (the same ones)	calibrated photography and digital color analysis with ΔE₀₀, not with spectrophotometer but with objectified photographic method	each patient receives only one brand of composite, short-term evaluation at 7 days, reason for exclusion: it is a protocol, no data on outcomes or ∆E
To Evaluate and Compare One Shade Universal Composite Resin and Universal Nanohybrid Composite Resin clinically using USPHS criteria and after artificial ageing - A Two year Study	CTRI/2024/11/076881,		2024					INTERVENTION: Control Intervention1: To evaluate and compare Omnichroma (One shade Universal Composite) and Fusion (Universal Nanohybrid Composite) in‐vivo using modified USPHS Criteria and after artificial ageing in vitro at the end of two years.: Long term clinical evaluation between Omnichroma (One shade Universal Composite) and Fusion (Universal Nanohybrid Composite) will be done. CONDITION: …		JOUR	https://www.cochranelibrary.com/central/doi/10.1002/central/CN-02786187/full	Exclude	No ΔE00	Randomized trial	Yes	No	environmental exposure over time with follow-up at 6, 12, 18, and 24 months. 80 discs of each composite were subjected to thermocycling.	omnichroma	multi-shade	visual evaluation	long-term experimental clinical study lasting 2 years with in vitro extension for post-aging analysis, clinical study on patients with non-carious cervical lesions and in vitro on discs prepared with both materials
Optical behavior and marginal discoloration of a single shade resin composite with a chameleon effect: a randomized controlled clinical trial	Anwar, RS; Hussein, YF; Riad, M		2024	10	1	11	10.1038/s41405-024-00184-w	OBJECTIVE/AIM: Evaluating the optical behavior and marginal discoloration of a Single‐shade universal resin composite over 12 months. To achieve this, a split‐mouth with a double‐blinded randomized strategy was employed. MATERIALS AND METHODS: Twenty adult patients, each presenting with at least two caries lesions in their posterior teeth, were selected and randomly subdivided into two identical …		JOUR	https://www.cochranelibrary.com/central/doi/10.1002/central/CN-02666452/full	Exclude	No ΔE00	Randomized trial	Yes	No	environmental exposure over time with follow-up at 1, 3, 6, 9 and 12 months	omnichroma	multi-shade	visual evaluation	randomized controlled clinical study, each patient receives both materials in different teeth, 12-month follow-up
Evaluation of the Initial Color Match of Different Single-shade Composites	NCT06473727,		2024					Colour selection for composite restorations is a challenging process influenced by anumber of environmental and operator factors. The polychromatic structure of naturalteeth presents a challenge to shade selection. Consequently, the prevailing trend towardssimplification of shade matching has led to the emergence of single‐shade universalcomposites. Single‐shade universal composites are able to r…	Stomatognathic Diseases	JOUR	https://www.cochranelibrary.com/central/doi/10.1002/central/CN-02733084/full ER -	Exclude	Not peer-reviewed	Other	Yes	No	/	single-shade	multi-shade but conceptual comparison only	/	this is an introductory section or descriptive review only, conceptual discussion of single-shade composites and the chameleon effect, no experimental tests or ΔE.
Clinical Performance of Single-shade versus Multi-shade Composite Resin	KCT0010782,		2025					INTERVENTION: Medical Device : For the restoration of cervical abrasion lesions using a standardized Class V composite protocol, patients will be assigned to one of two intervention groups: the experimental group will receive a single‐shade composite resin (Omnichroma, Tokuyama), and the control group will be treated with a multi‐shade composite resin (Filtek Z250, 3M ESPE). Composite resins are …		JOUR	https://www.cochranelibrary.com/central/doi/10.1002/central/CN-02892622/full	Exclude	Not peer-reviewed	Randomized trial	Yes	No	environmental exposure with unspecified follow-up	omnichroma	multi-shade	visual evaluation	prospective randomized clinical trial, patients with abrasive cervical lesions (Class V), exclusion reason: registered study, but not yet started enrollment, absence of ∆E and outcome data
Color Adjusting Resin Composite in Anterior Tooth Restorations: clinical and Subjective Evaluations	NCT06884787,		2025					Optimal shade matching in restorative dentistry is crucial for achieving aestheticsuccess, particularly in anterior restorations. This study aims to evaluate theshade‐matching efficacy of single‐shade resin‐based composites (RBCs) in comparison toconventional multi‐shade composite, using spectrophotometric analysis as an objectivemeasurement tool. Additionally, the study assesses patient and clin…		JOUR	https://www.cochranelibrary.com/central/doi/10.1002/central/CN-02823512/full	Exclude	Not peer-reviewed	Randomized trial	Yes	No	environmental exposure over time, evaluation after 7 days	singl-shade	multi-shade	spectrophotometer, ΔE and visual evaluation	randomized controlled clinical trial, each patient receives both materials in different teeth, reason for exclusion: study registered, but not yet started or published
Comparative Evaluation of Shade Matching Using a Digital Spectrophotometer in Monochromatic Versus Polychromatic Layering Techniques for Restoring Fractured Incisal Angles of Maxillary Incisors - Invivo Study	NCT06827847,		2025					Resin Composite Material allow light scattering between Enamel and Dentin Which aid inInternal diffusion So That Resin Composite Material blend with the surroundings. Thecolor alteration Also is directly proportional with light absorption to make itundetectable when blended with tooth structure A Significant disadvantage of resincomposite restorations is highly susceptibility to staining and disc…	Dental Caries	JOUR	https://www.cochranelibrary.com/central/doi/10.1002/central/CN-02811518/full	Exclude	Not peer-reviewed	Clinical	Yes	No	/	single-shade (not specified in the abstract)	multi-shade	digital spectrophotometer and ΔE (calculated between the two initial conditions)	descriptive protocol, not peer-reviewed, as published results and numerical data are lacking, initial color matching evaluation only. Study evaluating shade matching in restorations of fractured incisal edges of maxillary incisors, using three different layering techniques.
Studying how a single-shade tooth-colored filling blends with natural teeth and if it causes discoloration at the edges. A Clinical trial	CTRI/2025/05/086504,		2025					INTERVENTION: Intervention1: Class 1 test cavity Restoration with omnichroma single shade composite: After class 1 tooth preparation cavity etching with 37% phosphoric acid followed by bonding agent‐ 8th generation ‐followed by curing with blue phase curing light, restoration with tokuyama omnihroma single shade resin composite Control Intervention1: Class 1 control cavity Restoration with tetric…		JOUR	https://www.cochranelibrary.com/central/doi/10.1002/central/CN-02868744/full	Exclude	Not peer-reviewed	Randomized trial	Yes	No	environmental exposure over time with 12-month follow-up	omnichroma	multi-shade	visual evaluation	a prospective, randomized, in vivo clinical study with a 1-year follow-up of composites for Class I restorations in vital premolars and molars with small carious lesions. The study aims to evaluate both the initial color match (how well the restoration blends with the newly placed tooth) and color stability over time (i.e., whether the color remains unchanged after 1 year), reason for exclusion: …
